# Supplementary material for: Multiomics Analysis Reveals Molecular Abnormalities in Granulosa Cells of Women With Polycystic Ovary Syndrome
Source: Front Genet. 2021 May 18;12:648701. doi: 10.3389/fgene.2021.648701 (PMC8168535; doi:10.3389/fgene.2021.648701)
Supplement: Supplementary Table 2 — KEGG pathways of miRNA-mRNA-lncRNA-CpG-associated genes. [file Data_Sheet_3.xlsx]

## Sheet: Integrated analysis 
lncRNA	mRNA	miRNA	Pathway
NR_037907	DGKA	hsa-miR-324-5p	Glycerolipid metabolism
AK128202	DGKA	hsa-miR-324-5p	Glycerolipid metabolism
AK128202	GOT2	hsa-miR-483-5p	Metabolic pathways
AK128202	ELOVL6	hsa-miR-500a-5p	Biosynthesis of unsaturated fatty acids
BX647087	CYP11A1	hsa-miR-628-5p	Metabolic pathways
BC036229	GOT2	hsa-miR-483-5p	Metabolic pathways
BC036229	NSDHL	hsa-miR-500a-5p	Steroid biosynthesis
CR618823	NSDHL	hsa-miR-500a-5p	Steroid biosynthesis
CR618823	ELOVL6	hsa-miR-500a-5p	Biosynthesis of unsaturated fatty acids
CR618823	CYB5B	hsa-miR-500a-5p	Biosynthesis of unsaturated fatty acids
NR_026585	IDH1	hsa-miR-548i	Peroxisome
NR_026585	CYP11A1	hsa-miR-628-5p	Metabolic pathways
NR_026585	NSDHL	hsa-miR-500a-5p	Steroid biosynthesis
NR_026585	ELOVL6	hsa-miR-500a-5p	Biosynthesis of unsaturated fatty acids
NR_026585	CYB5B	hsa-miR-500a-5p	Biosynthesis of unsaturated fatty acids
BC047078	GOT2	hsa-miR-483-5p	Metabolic pathways
NR_027678	ELOVL6	hsa-miR-500a-5p	Biosynthesis of unsaturated fatty acids
NR_036605	NSDHL	hsa-miR-500a-5p	Steroid biosynthesis
NR_036605	ELOVL6	hsa-miR-500a-5p	Biosynthesis of unsaturated fatty acids
NR_036605	IDH1	hsa-miR-548i	Peroxisome
AL713717	NSDHL	hsa-miR-500a-5p	Steroid biosynthesis
NR_028500	GOT2	hsa-miR-483-5p	Metabolic pathways
NR_028500	CYP11A1	hsa-miR-628-5p	Metabolic pathways
CR592316	HSD17B7	hsa-miR-628-5p	Metabolic pathways
CR592316	CYB5B	hsa-miR-500a-5p	Biosynthesis of unsaturated fatty acids
CR592316	CYP11A1	hsa-miR-628-5p	Metabolic pathways
AK097578	GOT2	hsa-miR-483-5p	Metabolic pathways
AK097578	CYP11A1	hsa-miR-628-5p	Metabolic pathways
AK097578	HSD17B7	hsa-miR-628-5p	Metabolic pathways
AK097578	NSDHL	hsa-miR-500a-5p	Steroid biosynthesis
AK097578	ELOVL6	hsa-miR-500a-5p	Biosynthesis of unsaturated fatty acids
AK097578	CYB5B	hsa-miR-500a-5p	Biosynthesis of unsaturated fatty acids
NR_037669	DGKA	hsa-miR-324-5p	Glycerolipid metabolism
NR_037669	GOT2	hsa-miR-483-5p	Metabolic pathways
AK092130	GOT2	hsa-miR-483-5p	Metabolic pathways
NR_003262	NSDHL	hsa-miR-500a-5p	Steroid biosynthesis
NR_027483	CYB5B	hsa-miR-500a-5p	Biosynthesis of unsaturated fatty acids
NR_027483	TSSC1	hsa-miR-628-5p	Peroxisome
NR_027415	ELOVL6	hsa-miR-500a-5p	Biosynthesis of unsaturated fatty acids
AJ008224	HSD17B7	hsa-miR-628-5p	Metabolic pathways
AJ008224	CYP11A1	hsa-miR-628-5p	Metabolic pathways
NR_037607	NSDHL	hsa-miR-500a-5p	Steroid biosynthesis
NR_037607	ELOVL6	hsa-miR-500a-5p	Biosynthesis of unsaturated fatty acids
NR_037607	CYB5B	hsa-miR-500a-5p	Biosynthesis of unsaturated fatty acids
NR_033125	CYP11A1	hsa-miR-628-5p	Metabolic pathways
NR_033125	HSD17B7	hsa-miR-628-5p	Metabolic pathways
NR_033125	CYB5B	hsa-miR-500a-5p	Biosynthesis of unsaturated fatty acids
NR_003256	HSD17B7	hsa-miR-628-5p	Metabolic pathways
AF090888	SOD2	hsa-miR-548i	Peroxisome
AF090888	NSDHL	hsa-miR-500a-5p	Steroid biosynthesis
AF090888	IDH1	hsa-miR-548i	Peroxisome
NR_037654	CYB5B	hsa-miR-500a-5p	Biosynthesis of unsaturated fatty acids
AL833160	NSDHL	hsa-miR-500a-5p	Steroid biosynthesis
S71022	IDH1	hsa-miR-548i	Peroxisome
AK123296	AKR1B1	hsa-miR-628-5p	Glycerolipid metabolism
DQ648895	SOD2	hsa-miR-548i	Peroxisome
AL080124	HSD17B7	hsa-miR-628-5p	Metabolic pathways
AL080124	CYB5B	hsa-miR-500a-5p	Biosynthesis of unsaturated fatty acids
AL080124	CYP11A1	hsa-miR-628-5p	Metabolic pathways
NR_038064	CYP11A1	hsa-miR-628-5p	Metabolic pathways
NR_038064	TSSC1	hsa-miR-628-5p	Peroxisome
NR_038064	HSD17B7	hsa-miR-628-5p	Metabolic pathways
NR_038064	NSDHL	hsa-miR-500a-5p	Steroid biosynthesis
NR_038064	CYB5B	hsa-miR-500a-5p	Biosynthesis of unsaturated fatty acids
AL833164	NSDHL	hsa-miR-500a-5p	Steroid biosynthesis
AL833164	ELOVL6	hsa-miR-500a-5p	Biosynthesis of unsaturated fatty acids
AK092995	HSD17B7	hsa-miR-628-5p	Metabolic pathways
AK092995	CYB5B	hsa-miR-500a-5p	Biosynthesis of unsaturated fatty acids
AK092995	CYP11A1	hsa-miR-628-5p	Metabolic pathways
NR_037625_3	GOT2	hsa-miR-483-5p	Metabolic pathways
AK025209	CYB5B	hsa-miR-500a-5p	Biosynthesis of unsaturated fatty acids
AL117656	CYP11A1	hsa-miR-628-5p	Metabolic pathways
AK124958	NSDHL	hsa-miR-500a-5p	Steroid biosynthesis
AJ297363	GOT2	hsa-miR-483-5p	Metabolic pathways
AY603498	CYP11A1	hsa-miR-628-5p	Metabolic pathways
AY603498	TSSC1	hsa-miR-628-5p	Peroxisome
AY603498	HSD17B7	hsa-miR-628-5p	Metabolic pathways
AY603498	NSDHL	hsa-miR-500a-5p	Steroid biosynthesis
AY603498	CYB5B	hsa-miR-500a-5p	Biosynthesis of unsaturated fatty acids
NR_033289	IDH1	hsa-miR-548i	Peroxisome
NR_033289	CYP11A1	hsa-miR-628-5p	Metabolic pathways
NR_033289	HSD17B7	hsa-miR-628-5p	Metabolic pathways
NR_033289	NSDHL	hsa-miR-500a-5p	Steroid biosynthesis
NR_033289	CYB5B	hsa-miR-500a-5p	Biosynthesis of unsaturated fatty acids
D26488	NSDHL	hsa-miR-500a-5p	Steroid biosynthesis
D26488	ELOVL6	hsa-miR-500a-5p	Biosynthesis of unsaturated fatty acids
D26488	CYB5B	hsa-miR-500a-5p	Biosynthesis of unsaturated fatty acids
NR_024450	AKR1B1	hsa-miR-628-5p	Glycerolipid metabolism
NR_024450	TSSC1	hsa-miR-628-5p	Peroxisome
AK097984	AKR1B1	hsa-miR-628-5p	Glycerolipid metabolism
AK097984	TSSC1	hsa-miR-628-5p	Peroxisome
NR_001284_3	IDH1	hsa-miR-548i	Peroxisome
NR_001284_3	NSDHL	hsa-miR-500a-5p	Steroid biosynthesis
NR_024585	IDH1	hsa-miR-548i	Peroxisome
CR601260	HSD17B7	hsa-miR-628-5p	Metabolic pathways
CR601260	NSDHL	hsa-miR-500a-5p	Steroid biosynthesis
CR601260	ELOVL6	hsa-miR-500a-5p	Biosynthesis of unsaturated fatty acids
CR601260	CYB5B	hsa-miR-500a-5p	Biosynthesis of unsaturated fatty acids
CR601260	CYP11A1	hsa-miR-628-5p	Metabolic pathways
NR_027655	HSD17B7	hsa-miR-628-5p	Metabolic pathways
NR_027655	CYB5B	hsa-miR-500a-5p	Biosynthesis of unsaturated fatty acids
NR_027655	CYP11A1	hsa-miR-628-5p	Metabolic pathways
NR_027655	TSSC1	hsa-miR-628-5p	Peroxisome
AK093256	ELOVL6	hsa-miR-500a-5p	Biosynthesis of unsaturated fatty acids
AK093256	NSDHL	hsa-miR-500a-5p	Steroid biosynthesis
AF069509	CYP11A1	hsa-miR-628-5p	Metabolic pathways
AF069509	TSSC1	hsa-miR-628-5p	Peroxisome
AK093732	DGKA	hsa-miR-324-5p	Glycerolipid metabolism
AK026192	NSDHL	hsa-miR-500a-5p	Steroid biosynthesis
AK026192	ELOVL6	hsa-miR-500a-5p	Biosynthesis of unsaturated fatty acids
AK026192	CYB5B	hsa-miR-500a-5p	Biosynthesis of unsaturated fatty acids
AK095239	IDH1	hsa-miR-548i	Peroxisome
BC033875	SOD2	hsa-miR-548i	Peroxisome
X73875	DGKA	hsa-miR-324-5p	Glycerolipid metabolism
X73875	GOT2	hsa-miR-483-5p	Metabolic pathways
NR_026800	SOD2	hsa-miR-548i	Peroxisome
NR_026800	NSDHL	hsa-miR-500a-5p	Steroid biosynthesis
NR_026800	IDH1	hsa-miR-548i	Peroxisome
NR_026800	CYB5B	hsa-miR-500a-5p	Biosynthesis of unsaturated fatty acids
BC020420	GOT2	hsa-miR-483-5p	Metabolic pathways
NR_001284	ELOVL6	hsa-miR-500a-5p	Biosynthesis of unsaturated fatty acids
X75686	CYP11A1	hsa-miR-628-5p	Metabolic pathways
X75686	NSDHL	hsa-miR-500a-5p	Steroid biosynthesis
X75686	ELOVL6	hsa-miR-500a-5p	Biosynthesis of unsaturated fatty acids
X75686	CYB5B	hsa-miR-500a-5p	Biosynthesis of unsaturated fatty acids
S40832	ELOVL6	hsa-miR-500a-5p	Biosynthesis of unsaturated fatty acids
NR_037592	HSD17B7	hsa-miR-628-5p	Metabolic pathways
NR_037592	CYB5B	hsa-miR-500a-5p	Biosynthesis of unsaturated fatty acids
NR_037592	CYP11A1	hsa-miR-628-5p	Metabolic pathways
BC042091	GOT2	hsa-miR-483-5p	Metabolic pathways
NR_045090	CYB5B	hsa-miR-500a-5p	Biosynthesis of unsaturated fatty acids
AK026699	GOT2	hsa-miR-483-5p	Metabolic pathways
CR407653	ELOVL6	hsa-miR-500a-5p	Biosynthesis of unsaturated fatty acids
BC064338	AKR1B1	hsa-miR-628-5p	Glycerolipid metabolism
BC009365	DGKA	hsa-miR-324-5p	Glycerolipid metabolism
NR_024572	AKR1B1	hsa-miR-628-5p	Glycerolipid metabolism
NR_024572	IDH1	hsa-miR-548i	Peroxisome
NR_024572	CYP11A1	hsa-miR-628-5p	Metabolic pathways
NR_024572	TSSC1	hsa-miR-628-5p	Peroxisome
NR_024572	NSDHL	hsa-miR-500a-5p	Steroid biosynthesis
NR_024572	CYB5B	hsa-miR-500a-5p	Biosynthesis of unsaturated fatty acids
CR610346	CYP11A1	hsa-miR-628-5p	Metabolic pathways
CR610346	HSD17B7	hsa-miR-628-5p	Metabolic pathways
CR610346	NSDHL	hsa-miR-500a-5p	Steroid biosynthesis
CR610346	CYB5B	hsa-miR-500a-5p	Biosynthesis of unsaturated fatty acids
CR456603	NSDHL	hsa-miR-500a-5p	Steroid biosynthesis
CR456603	ELOVL6	hsa-miR-500a-5p	Biosynthesis of unsaturated fatty acids
BC018429	NSDHL	hsa-miR-500a-5p	Steroid biosynthesis
BC018429	ELOVL6	hsa-miR-500a-5p	Biosynthesis of unsaturated fatty acids
BC018429	CYB5B	hsa-miR-500a-5p	Biosynthesis of unsaturated fatty acids
AK096978	HSD17B7	hsa-miR-628-5p	Metabolic pathways
AK096978	CYP11A1	hsa-miR-628-5p	Metabolic pathways
BC035116	SOD2	hsa-miR-548i	Peroxisome
BC035116	IDH1	hsa-miR-548i	Peroxisome
AK056476	HSD17B7	hsa-miR-628-5p	Metabolic pathways
AK056476	CYP11A1	hsa-miR-628-5p	Metabolic pathways
CR602593	DGKA	hsa-miR-324-5p	Glycerolipid metabolism
NR_026545	AKR1B1	hsa-miR-628-5p	Glycerolipid metabolism
NR_026545	CYP11A1	hsa-miR-628-5p	Metabolic pathways
NR_026545	TSSC1	hsa-miR-628-5p	Peroxisome
NR_026545	NSDHL	hsa-miR-500a-5p	Steroid biosynthesis
NR_026545	CYB5B	hsa-miR-500a-5p	Biosynthesis of unsaturated fatty acids
NR_024539	GOT2	hsa-miR-483-5p	Metabolic pathways
AK026966	GOT2	hsa-miR-483-5p	Metabolic pathways
AK026966	CYP11A1	hsa-miR-628-5p	Metabolic pathways
AK026966	HSD17B7	hsa-miR-628-5p	Metabolic pathways
AK026966	NSDHL	hsa-miR-500a-5p	Steroid biosynthesis
AK026966	ELOVL6	hsa-miR-500a-5p	Biosynthesis of unsaturated fatty acids
AK026966	CYB5B	hsa-miR-500a-5p	Biosynthesis of unsaturated fatty acids
NR_003512	HSD17B7	hsa-miR-628-5p	Metabolic pathways
AK096570	IDH1	hsa-miR-548i	Peroxisome
AF195656	GOT2	hsa-miR-483-5p	Metabolic pathways
EU039832	ELOVL6	hsa-miR-500a-5p	Biosynthesis of unsaturated fatty acids
NR_036633	GOT2	hsa-miR-483-5p	Metabolic pathways
AF092843	ELOVL6	hsa-miR-500a-5p	Biosynthesis of unsaturated fatty acids
NR_024552	DGKA	hsa-miR-324-5p	Glycerolipid metabolism
AF439152	HSD17B7	hsa-miR-628-5p	Metabolic pathways
AF412402	CYP11A1	hsa-miR-628-5p	Metabolic pathways
NR_038118	NSDHL	hsa-miR-500a-5p	Steroid biosynthesis
NR_038118	CYB5B	hsa-miR-500a-5p	Biosynthesis of unsaturated fatty acids
NR_038118	CYP11A1	hsa-miR-628-5p	Metabolic pathways
NR_038118	TSSC1	hsa-miR-628-5p	Peroxisome
AL713633	GOT2	hsa-miR-483-5p	Metabolic pathways
AL713633	AKR1B1	hsa-miR-628-5p	Glycerolipid metabolism
BC028154	IDH1	hsa-miR-548i	Peroxisome
BC028154	ELOVL6	hsa-miR-500a-5p	Biosynthesis of unsaturated fatty acids
BC028154	NSDHL	hsa-miR-500a-5p	Steroid biosynthesis
CR597693	GOT2	hsa-miR-483-5p	Metabolic pathways
AK127973	AKR1B1	hsa-miR-628-5p	Glycerolipid metabolism
AK095365	CYP11A1	hsa-miR-628-5p	Metabolic pathways
AK095365	NSDHL	hsa-miR-500a-5p	Steroid biosynthesis
AK095365	ELOVL6	hsa-miR-500a-5p	Biosynthesis of unsaturated fatty acids
AK095365	CYB5B	hsa-miR-500a-5p	Biosynthesis of unsaturated fatty acids
BC053983	CYP11A1	hsa-miR-628-5p	Metabolic pathways
BC053983	TSSC1	hsa-miR-628-5p	Peroxisome
BC053983	NSDHL	hsa-miR-500a-5p	Steroid biosynthesis
BC053983	CYB5B	hsa-miR-500a-5p	Biosynthesis of unsaturated fatty acids
S70154	CYP11A1	hsa-miR-628-5p	Metabolic pathways
S70154	TSSC1	hsa-miR-628-5p	Peroxisome
S70154	NSDHL	hsa-miR-500a-5p	Steroid biosynthesis
S70154	ELOVL6	hsa-miR-500a-5p	Biosynthesis of unsaturated fatty acids
S70154	CYB5B	hsa-miR-500a-5p	Biosynthesis of unsaturated fatty acids
Z36831	DGKA	hsa-miR-324-5p	Glycerolipid metabolism
CR616786	NSDHL	hsa-miR-500a-5p	Steroid biosynthesis
NR_033746	NSDHL	hsa-miR-500a-5p	Steroid biosynthesis
NR_033746	ELOVL6	hsa-miR-500a-5p	Biosynthesis of unsaturated fatty acids
AL050227	NSDHL	hsa-miR-500a-5p	Steroid biosynthesis
AL050227	ELOVL6	hsa-miR-500a-5p	Biosynthesis of unsaturated fatty acids
NR_027654	ELOVL6	hsa-miR-500a-5p	Biosynthesis of unsaturated fatty acids
NR_003086	HSD17B7	hsa-miR-628-5p	Metabolic pathways
NR_003086	CYB5B	hsa-miR-500a-5p	Biosynthesis of unsaturated fatty acids
NR_003086	CYP11A1	hsa-miR-628-5p	Metabolic pathways
BC006113	HSD17B7	hsa-miR-628-5p	Metabolic pathways
AL050064	ELOVL6	hsa-miR-500a-5p	Biosynthesis of unsaturated fatty acids
AK095920	GOT2	hsa-miR-483-5p	Metabolic pathways
AF147347	DGKA	hsa-miR-324-5p	Glycerolipid metabolism
AF147347	GOT2	hsa-miR-483-5p	Metabolic pathways
