# Supplementary material for: Multiomics Analysis Reveals Molecular Abnormalities in Granulosa Cells of Women With Polycystic Ovary Syndrome
Source: Front Genet. 2021 May 18;12:648701. doi: 10.3389/fgene.2021.648701 (PMC8168535; doi:10.3389/fgene.2021.648701)
Supplement: Supplementary Table 3 — Integrated analysis of identified signature genes in the miRNA-mRNA-lncRNA network. [file Data_Sheet_4.xlsx]

## Sheet: mRNA
Gene_id	Gene_symbol	log2(fc)	PValue
100033435	SNORD116-24	4.85798	0.0401174
1001	CDH3	3.97248	2.98e-08
100101938	ANKRD26P3	3.7425	0.000384699
100128176	LOC100128176	1.24374	0.0183831
100128191	LOC100128191	1.95198	0.02115
100132078	LOC100132078	-4.16993	0.00588582
100132565	GOLGA8F	-5.45943	0.0418754
1002	CDH4	1.76741	0.000387186
10024	TROAP	1.42076	0.0276541
100287362	PRSS46	5.20945	0.0393975
100289092	LOC100289092	2.53605	0.0338907
100289211	LOC100289211	4.55459	0.0168268
100289410	MCF2L-AS1	3.09954	0.0271455
100302640	LOC100302640	1.57089	0.0033147
100337591	SNORA70F	-2.53973	0.0254592
100359394	NCRNA00102	1.60126	0.0445555
1005	CDH7	3.01282	0.0399148
100505835	LOC100505835	5.06609	0.0293548
100505875	LOC100505875	4.08746	0.0117564
100505893	LOC100505893	-6.06609	0.000698608
100506082	LOC100506082	5.58496	0.0457712
100506274	LOC100506274	2.63559	0.0212408
100507003	LOC100507003	5.70044	0.0231104
100507203	LOC100507203	1.21381	0.00314512
100507346	LOC100507346	3.33628	0.0465361
100507387	LOC100507387	1.27126	0.00913874
100526761	C13orf38-SOHLH2	-4.29278	0.00298105
100526825	INMT-FAM188B	6.35755	0.010347
100529261	CHURC1-FNTB	2.22882	0.0170936
100652883	LOC100652883	-5.45943	0.0466352
10079	ATP9A	1.51831	2.44e-06
100852410	-	1.31194	0.031868
10086	HHLA1	5.32193	0.0377804
100862704	-	2.92057	0.00926709
100874012	-	1.91787	0.00072132
100874028	-	3.96963	0.0154291
100874054	-	2.53634	0.000321189
100874370	-	1.29307	0.0443386
1014	CDH16	2.66297	0.00561711
10143	CLEC3A	3.90689	0.00497257
10232	MSLN	4.9542	0.0290694
10234	LRRC17	2.96407	6.67e-07
10242	KCNMB2	1.83078	0.00319803
10317	B3GALT5	1.48978	0.00938362
10332	CLEC4M	1.21382	0.000998298
10351	ABCA8	1.31571	2.86e-07
1036	CDO1	1.44834	0.00803841
10406	WFDC2	5.40475	6.85e-05
10485	C1orf61	6.04439	0.0365365
1053	CEBPE	2.23522	0.0278355
10551	AGR2	7.3345	0.000347512
1056	CEL	1.90442	0.00533264
10568	SLC34A2	9.71853	1.4e-05
10570	DPYSL4	-1.67352	0.000723135
1058	CENPA	1.34198	0.00846707
10626	TRIM16	-1.47866	2.08e-06
10647	SCGB1D2	10.4818	6.99e-05
10742	RAI2	1.4483	0.00126884
1080	CFTR	5.81835	0.00343843
10814	CPLX2	2.51341	0.027502
10840	ALDH1L1	1.5308	0.000296991
10864	SLC22A7	6	0.0170293
10895	PPBPL2	2.03342	0.0311238
11004	KIF2C	1.73991	0.00150283
11012	KLK11	5.70044	0.0272915
11013	TMSB15A	3.37851	0.00074826
11045	UPK1A	7.24793	0.0105571
11065	UBE2C	1.52869	0.000770071
11166	SOX21	-5.39232	0.0346641
112479	ERI2	1.72278	1.43e-08
1132	CHRM4	1.60528	0.00633399
114132	SIGLEC11	1.62415	1.64e-05
114299	PALM2	1.22534	0.0102761
114571	SLC22A9	5.12928	0.0400859
114805	GALNT13	1.21749	0.0369935
115362	GBP5	-2.02036	0.0127604
116179	TGM7	6.12928	0.0281642
116285	ACSM1	1.7075	4.21e-05
116519	APOA5	4.08746	0.00669763
117154	DACH2	1.22783	0.0098045
117532	TMC2	5.9542	0.0281853
118421	NCRNA00161	1.84708	0.0202682
120114	FAT3	1.4745	3.79e-05
120400	FAM55A	5.64386	0.0234278
121273	C12orf54	3.42626	0.0191726
122481	AK7	-1.85552	3.06e-07
122953	JDP2	1.52165	1.36e-06
123624	AGBL1	6.04439	0.0330654
125	ADH1B	2.01184	0.0165391
126306	JSRP1	-1.52902	0.030199
127	ADH4	2.7885	0.0120709
1272	CNTN1	1.90078	5.48e-05
127707	KLHDC7A	4.16993	0.0435496
127943	FCRLB	1.52893	0.0479812
128025	WDR64	2.28109	0.00863077
128153	SPATA17	-1.48308	0.0444169
128218	TMEM125	1.92765	0.0164715
128239	IQGAP3	1.63728	7.57e-05
128371	OR6K6	5.90689	0.0478172
128497	C20orf165	1.33	0.0442902
1285	COL4A3	2.04952	3.01e-07
1286	COL4A4	1.59693	6.11e-07
129684	CNTNAP5	3.01197	0.00387909
129881	C2orf77	1.52333	0.000259281
130132	RFTN2	1.59957	5.87e-05
130271	PLEKHH2	1.44666	9.2e-07
130576	LYPD6B	6.67243	0.00614294
133491	C5orf47	1.70463	0.0198819
133558	HEATR7B2	2.56478	0.0155587
1356	CP	3.03781	0.000922217
135644	TRIM40	7.06609	0.00219221
1393	CRHBP	3.20904	0.000630469
1404	HAPLN1	2.26628	0.0166847
140730	RIMS4	1.89026	7.96e-05
140862	ISM1	1.59258	0.0157844
1420	CRYGC	5.24793	0.0226182
142827	C10orf129	1.49125	0.0225409
1440	CSF3	2.02509	0.0386769
144165	PRICKLE1	1.51352	8.99e-05
1446	CSN1S1	-1.44686	0.010705
145773	FAM81A	3.27684	0.0381754
145978	NCRNA00052	6.61471	0.0442132
147841	SPC24	1.91184	0.0265619
148398	SAMD11	1.77311	0.00539068
148581	UBE2U	-5.55459	0.0155517
149647	FAM71A	1.89066	9e-05
149773	LOC149773	2.61546	0.0186408
149775	GNAS-AS1	-6.2854	0.0103836
150	ADRA2A	1.46158	0.0331815
151	ADRA2B	1.48239	0.0497702
151174	LOC151174	-2.43296	0.0304403
1515	CTSL2	1.5083	0.00428147
151531	UPP2	2.50986	0.0272524
151647	FAM19A4	6.39232	0.0173243
151651	EFHB	2.41504	0.0416572
153579	BTNL9	1.82326	0.0037178
153918	C6orf94	2.28157	0.00742776
154197	PNLDC1	-1.54176	0.0347057
1548	CYP2A6	2.29218	0.0373087
154822	LOC154822	2.62803	0.016507
1549	CYP2A7	2.08746	0.0115402
155465	AGR3	6.72792	0.0210184
157556	C8orf56	4.9542	0.0444941
1576	CYP3A4	1.23668	0.00221464
1577	CYP3A5	1.23452	0.00811117
158506	ZNF645	2.55943	0.0127847
158800	RHOXF1	2.66838	0.0214987
159989	CCDC67	1.51589	0.00597602
1602	DACH1	1.63835	4.18e-05
160728	SLC5A8	2.85798	0.0302163
1612	DAPK1	2.2293	1.17e-09
161436	EML5	1.55497	1.97e-07
161753	ODF3L1	1.58496	0.0291543
162282	ANKFN1	5.72792	0.0110782
162394	SLFN5	-1.45512	0.000242821
162632	LOC162632	-1.54715	0.0157718
164395	TTLL9	2.59637	0.0192182
165679	SPTSSB	2.91427	0.0244764
1668	DEFA3	-4.03562	0.0436381
166824	RASSF6	1.80148	0.000708968
1672	DEFB1	6.75489	0.0176589
167681	PRSS35	1.35107	0.0439976
168975	CNBD1	3.42626	0.0393462
169044	COL22A1	2.39593	0.0139915
170261	ZCCHC12	2.65509	0.00384301
170679	PSORS1C1	5.64386	0.0208803
170690	ADAMTS16	1.66757	0.0333719
170692	ADAMTS18	1.84205	0.000114137
1755	DMBT1	3.92811	0.0223903
1816	DRD5	2.41143	0.0271826
1908	EDN3	5.9542	0.0374601
1943	EFNA2	4.04439	0.0318787
1953	MEGF6	1.86607	8.42e-05
196475	RMST	7.64386	0.0137476
1999	ELF3	3.23173	0.0433305
201477	LOC201477	-2.56457	0.00181411
202134	FAM153B	1.42905	0.00395249
204962	SLC44A5	1.85533	2.71e-05
205	AK4	-1.30689	6e-11
2122	MECOM	1.74404	0.0367173
2125	EVPL	2.01527	0.020276
219770	GJD4	6.52356	0.0182498
219793	C10orf27	2.80735	0.0363389
219874	OR6T1	4.67243	0.0168399
219970	GLYATL2	3.7866	0.0170459
220032	GDPD4	-2.79008	0.0265095
220965	FAM13C	1.64611	0.000159592
221416	C6orf223	-1.5099	0.0162132
2215	FCGR3B	-1.85686	0.0133571
222171	PRR15	3.33092	1.25e-09
2248	FGF3	-6.70044	0.0331248
2255	FGF10	1.50956	0.0339011
2256	FGF11	-1.5865	7.9e-05
22798	LAMB4	-1.2114	0.039893
22854	NTNG1	2.1606	0.00379336
2296	FOXC1	1.45747	0.00836985
22998	LIMCH1	1.23573	0.000935889
22999	RIMS1	1.76127	0.000660377
23263	MCF2L	1.47393	0.00193922
23436	CELA3B	2.52838	0.0130318
23475	QPRT	-1.4352	0.000109678
2348	FOLR1	5.85798	0.0426546
2352	FOLR3	3.83116	0.00640925
23614	PPY2	2.60666	0.0418141
23742	C15orf2	1.83	1.25e-06
2492	FSHR	2.26291	6.56e-07
250	ALPP	2.68407	0.0305012
254050	LRRC43	2.05335	0.000732561
254973	OR1L4	5.20945	0.0332868
255061	TAC4	1.36167	0.0477511
255130	LOC255130	1.51775	0.000345313
255167	LOC255167	2.47524	0.0025869
255725	OR52B2	-2.58496	0.0375589
255738	PCSK9	-1.6183	0.000550609
255743	NPNT	2.43474	3.19e-08
2560	GABRB1	3.44294	3.15e-07
256126	SYCE2	1.33744	0.043242
256394	SERPINA11	3.44057	0.0266801
2564	GABRE	3.90689	0.00840721
25769	SLC24A2	2.65473	0.00233335
25787	DGCR9	1.24393	0.0189176
25858	C11orf20	3.5025	0.0261327
259266	ASPM	1.24798	0.000229021
259287	TAS2R41	3.39759	0.0117312
26	ABP1	7.10852	0.000595667
260293	CYP4X1	4.96578	0.029696
260436	C4orf7	-1.86256	0.000617908
26154	ABCA12	1.27153	0.021555
26211	OR2F1	2.22239	0.0241519
2628	GATM	1.29809	0.000178093
26292	MYCBP	-1.31431	0.00817915
26298	EHF	7.8566	6.48e-05
26531	OR11A1	1.37851	0.0371351
26664	OR7C1	3.87447	0.0102536
26716	OR2H1	4.75489	0.0137907
268	AMH	1.64554	0.00401303
2702	GJA5	1.29814	0.0279245
27147	DENND2A	3.63498	5.48e-10
27164	SALL3	5.75489	0.00935662
27289	RND1	1.77837	0.0123155
2742	GLRA2	1.89413	0.036732
276	AMY1A	6.83289	0.00645509
2823	GPM6A	2.1375	0.047472
28234	SLCO1B3	5.69349	0.00943458
2824	GPM6B	1.24539	0.000783902
282996	RBM20	2.2239	0.000892508
283078	MKX	1.55587	0.0286631
283120	H19	2.02072	0.00330216
283143	LOC283143	2.63421	0.0267258
2834	PRLHR	5.62936	3.48e-05
283847	CCDC79	3.96963	0.0106263
283953	TMEM114	-7.44294	0.00287793
284069	FAM171A2	2.52484	0.00313064
284467	FAM19A3	2.48352	0.0105587
284648	LOC284648	-3.4021	0.020375
285489	DOK7	1.68847	0.0226463
285888	CNPY1	6.58496	0.0197072
285965	LOC285965	1.46479	0.0133991
286234	C9orf79	5.08746	0.0375767
286336	FAM78A	1.49656	0.000318146
2878	GPX3	2.05252	1.44e-07
28965	SLC27A6	1.4075	0.00461764
2938	GSTA1	1.93525	9.1e-06
2939	GSTA2	3.13654	0.00103028
29842	TFCP2L1	2.28461	0.000608518
29930	PCDHB1	5.9542	0.0215391
2996	GYPE	-1.57755	0.00626699
29974	A1CF	-1.73402	0.0486283
29989	OBP2B	-4.42626	0.0321035
3009	HIST1H1B	1.24071	0.023474
3039	HBA1	-1.85618	0.0271866
3040	HBA2	-2.12909	0.0181315
3043	HBB	-1.90538	0.0257554
3080	CFHR2	4.02237	0.041468
3084	NRG1	2.8679	0.000236546
30848	CTAG2	-9.45121	7.17e-05
3126	HLA-DRB4	-7.09342	9.2e-06
316	AOX1	-1.28192	1.43e-08
3169	FOXA1	2.36257	0.0136669
3200	HOXA3	3.28011	0.0142766
3222	HOXC5	2.16581	0.0462851
3248	HPGD	1.26497	0.0141198
326340	ZAR1	1.89245	0.0170526
3280	HES1	1.63343	2.21e-05
332	BIRC5	1.86734	0.00130479
338376	IFNE	-1.82756	0.00213911
338811	FAM19A2	2.24768	1.83e-10
338821	SLCO1B7	4.90689	0.0358679
339	APOBEC1	5.67243	0.0110945
339593	LOC339593	-5.64386	0.0168621
339894	LOC339894	1.25857	0.00931801
3399	ID3	2.66101	6.65e-10
339967	TMPRSS11A	1.90239	0.00437049
340307	CTAGE6P	1.27482	0.0256942
340357	LOC340357	-3.37851	0.0216975
341359	SYT10	6.41785	2.92e-06
341392	ACSM4	2.27246	0.00303084
3417	IDH1	-1.27942	1.39e-06
341880	SLC35F4	-2.6845	0.0129286
3433	IFIT2	-2.13957	0.00768287
345222	C4orf44	1.33657	0.025358
345557	PLCXD3	1.30222	3.86e-05
345651	ACTBL2	5.80735	0.0405163
346689	KLRG2	-5.2854	0.00731589
347404	LANCL3	1.35297	0.00578748
348487	FAM131C	2.11818	0.0277229
349136	WDR86	3.65025	0.0108233
354	KLK3	5	0.00812364
359806	PCNAP1	5.75489	0.0195045
360132	FKBP9L	1.85623	0.000189146
360203	GLT6D1	-4.85798	0.043297
3691	ITGB4	1.81746	0.0133156
3728	JUP	1.28219	0.000117048
3741	KCNA5	2.30378	0.0209318
374286	CDRT1	-1.62183	0.000396562
374355	C10orf96	4.87447	0.000140173
375567	VWC2	4.11247	1.95e-10
3763	KCNJ6	-3.12928	0.0341826
3764	KCNJ8	1.57749	0.00517574
3775	KCNK1	-1.39874	0.00288484
3813	KIR3DS1	-7.59991	0.00681547
3833	KIFC1	1.4399	0.00119591
3834	KIF25	5.9542	0.0374492
3846	KRTAP5-9	4	0.0151071
3852	KRT5	3.28293	0.0165886
3855	KRT7	4.31431	0.00517962
387111	NCRNA00222	2.30378	0.0430529
3872	KRT17	3.68182	0.00815332
387601	SLC22A25	3.58496	0.0471911
387758	FIBIN	2.82834	7.15e-08
387775	SLC22A10	6.49185	0.00136935
387849	REP15	1.46317	0.00636603
3880	KRT19	2.13227	0.0204538
388135	C15orf59	1.83808	0.0325654
388228	SBK1	1.58927	0.000375906
388514	CYP4F24P	1.26347	0.00163087
389151	PRR23B	2.76939	0.0443477
389834	LOC389834	-1.24974	0.00947114
3899	AFF3	1.69438	0.000334577
39	ACAT2	-1.24429	4.84e-05
390066	OR52D1	2.63472	0.0307095
390231	TRIM77P	4.80735	0.0285827
390535	GOLGA8E	6.49185	0.0183062
391475	DYTN	5.08746	0.0412171
392309	OR13J1	5.9542	0.0298365
3925	STMN1	1.20198	7.63e-05
3934	LCN2	2.55297	0.0116416
399697	CTXN2	-4.16993	0.0408412
399823	FOXI2	6.64386	0.0171453
399876	NAV2-AS4	2.66742	2.96e-05
399888	FAM180B	1.98868	0.0485086
400242	FLJ45244	1.28652	0.0243339
4009	LMX1A	5.90689	0.0384857
400957	FLJ16341	3.66297	0.0207063
401237	FLJ22536	3.30256	3.12e-07
401388	FLJ42280	-4.90689	0.0429689
401399	PRRT4	2.59352	0.00411547
401509	ZNF658B	2.71272	0.0283875
402682	UFSP1	-1.31584	0.0410834
403314	APOBEC4	1.41111	7.77e-05
404550	C16orf74	-5.33985	4.76e-05
404663	TAG	-2.58496	0.0336987
405753	DUOXA2	-2.44811	6.3e-05
4062	LY6H	5.80735	0.0339973
4093	SMAD9	2.12482	7.14e-08
4129	MAOB	2.40663	5.68e-08
414927	MGC34796	-2.70895	0.038632
4168	MCF2	1.57531	0.01781
4237	MFAP2	2.85345	0.000237594
4246	SCGB2A1	9.93664	0.000108932
4250	SCGB2A2	8.11894	0.00393647
4316	MMP7	3.91488	0.0323602
4319	MMP10	-1.94811	8.32e-06
4336	MOBP	3.46328	3.65e-05
440335	LOC440335	6.12928	0.0141154
440712	C1orf186	6.88264	8.44e-05
441009	LOC441009	-2.25376	0.038913
441108	C5orf56	1.20554	0.00665578
441294	CTAGE15P	1.36876	0.0243122
441355	FLJ39080	5.9542	0.0078496
441476	C9orf173	6	0.0123494
441933	OR13G1	-6.32193	0.0119296
448834	KPRP	5.52356	0.0477749
4504	MT3	-2.1175	1.22e-05
4543	MTNR1A	2.07529	0.0471098
4585	MUC4	2.17809	0.0424631
4605	MYBL2	1.48357	0.00503943
4625	MYH7	5.85798	0.0327871
4629	MYH11	4.60719	4.92e-13
4645	MYO5B	1.23022	4.67e-05
4680	CEACAM6	-4.83289	0.0197231
4693	NDP	2.04538	5.07e-06
4753	NELL2	1.26618	6.09e-07
4760	NEUROD1	5.70044	0.0383772
4837	NNMT	1.20976	3.1e-05
4843	NOS2	2.73042	1.86e-07
4879	NPPB	-1.59455	0.0450963
4887	NPY2R	1.25902	3.34e-05
491	ATP2B2	2.75489	0.0100062
4982	TNFRSF11B	-1.63921	0.00881573
49860	CRNN	5.16993	0.0111114
5017	OVOL1	3.04134	0.000288301
50506	DUOX2	-1.56044	0.00106685
50859	SPOCK3	-1.64019	0.000242292
50944	SHANK1	1.22497	0.0488549
50964	SOST	5.64386	0.0252255
51050	PI15	2.52063	0.0445894
51085	MLXIPL	-2.1205	1.41e-06
51299	NRN1	-3.71344	0.0195921
51352	WT1-AS	2.19841	0.0137415
51378	ANGPT4	6.04439	0.0365169
51435	SCARA3	1.55026	0.000357564
51512	GTSE1	1.55552	0.00252824
5155	PDGFB	2.0442	0.000888315
5167	ENPP1	1.20434	0.00339054
5169	ENPP3	-1.68774	2.3e-05
51725	FBXO40	1.27506	0.00866214
5212	VIT	5.15426	7.99e-07
5222	PGA5	-1.30739	0.00497701
5228	PGF	1.67512	0.000113879
5239	PGM5	1.2956	0.000413918
5243	ABCB1	-1.29523	0.0282292
525	ATP6V1B1	2.45943	0.00939046
5268	SERPINB5	4.01495	0.0115037
5273	SERPINB10	-4.49185	0.0179663
5284	PIGR	2.7135	0.00117228
5322	PLA2G5	1.22392	0.00129915
5327	PLAT	1.76614	0.000212479
53358	SHC3	1.27646	0.00950423
53405	CLIC5	2.04085	0.0364826
5375	PMP2	5.70044	0.0440519
53919	SLCO1C1	5	0.0358896
54094	C21orf15	1.51161	0.0427791
54102	CLIC6	1.25653	0.0168468
54112	GPR88	3.9542	0.0485433
54435	HCG4	-2.72792	0.0101997
54514	DDX4	3.90689	0.0473144
5453	POU3F1	2.29373	0.0160815
54769	DIRAS2	2.7829	0.0242564
54798	DCHS2	2.9834	2.91e-07
54996	MOSC2	-1.23131	0.00039816
5502	PPP1R1A	1.33729	0.00840325
55089	SLC38A4	1.90175	1.96e-05
55220	KLHDC8A	2.53165	6.76e-11
55349	CHDH	1.4392	0.0499111
5542	PRB1	1.54137	0.0358913
55565	ZNF821	1.32508	0.00902976
55586	MIOX	-4.52356	0.0224772
55789	DEPDC1B	1.54416	0.00200447
55800	SCN3B	1.57621	0.00360326
55801	IL26	-5.70044	0.032898
55808	ST6GALNAC1	2.4646	0.0027385
5590	PRKCZ	1.22143	0.000985826
56146	PCDHA2	5.02975	6.2e-05
56265	CPXM1	1.46884	0.000253114
563	AZGP1	1.3083	0.014771
56475	RPRM	2.03059	0.00780782
5654	HTRA1	1.47382	6.76e-06
56649	TMPRSS4	5.98299	0.00475437
56892	C8orf4	1.75413	0.0135751
56914	OTOR	6.12928	0.0284927
57007	CXCR7	1.40492	0.00114898
57030	SLC17A7	7.08746	0.000403966
57144	PAK7	-1.3493	8.13e-07
5733	PTGER3	-1.24036	0.0137643
574407	C1orf145	1.38424	0.00944681
57449	PLEKHG5	1.5356	0.0004422
57453	DSCAML1	2.76429	0.0204936
57482	KIAA1211	1.90793	2.64e-06
57491	AHRR	1.55322	0.00152277
57502	NLGN4X	1.49056	4.91e-05
57687	VAT1L	1.20141	0.0213093
57829	ZP4	4.43741	0.043351
5803	PTPRZ1	1.66913	9.01e-05
58157	NGB	5.58496	0.0201005
58498	MYL7	6.2854	0.0165105
59350	RXFP1	6.64386	0.0147713
59353	TMEM35	2.95827	0.000217723
60467	BPESC1	4.45943	0.023943
619351	C8orf75	-1.60446	0.0340375
6285	S100B	2.74823	2.82e-07
6296	ACSM3	1.85277	1.09e-09
6307	SC4MOL	-1.39904	4.89e-05
6337	SCNN1A	1.77244	0.0342355
6338	SCNN1B	8.07682	0.00522305
6340	SCNN1G	8.3837	0.000299004
6372	CXCL6	1.37357	0.00495882
63974	NEUROD6	4.24793	0.0405623
6401	SELE	1.848	0.041727
6414	SEPP1	1.89141	1.4e-07
64221	ROBO3	1.23693	0.0108775
6424	SFRP4	3.24121	1.31e-06
642929	LOC642929	5.70736	0.00657505
643160	CYMP	3.04601	0.0424979
64321	SOX17	3.32193	0.0178927
64344	HIF3A	2.13334	0.000233914
643832	GAGE10	6.08746	0.0052438
643834	PGA3	-2.24631	0.0203664
644444	TMEM30C	-1.93546	0.026046
64579	NDST4	2.68118	0.0154014
646268	LOC646268	2.94996	0.0371683
646300	COL6A4P2	1.36721	0.0113651
64881	PCDH20	5.41504	2.9e-05
64902	AGXT2	3.48543	0.00149194
6495	SIX1	5.56986	0.0156551
653140	C2orf84	1.20794	0.028174
653361	NCF1	-1.63848	0.0245343
6538	SLC6A11	6.67243	0.022667
6540	SLC6A13	1.86924	0.00634576
654429	LRTM2	4.64386	0.00723689
6555	SLC10A2	3.8413	0.0373583
6559	SLC12A3	2.91561	0.0452377
6588	SLN	-5.32193	0.0415861
6590	SLPI	5.56917	5.58e-05
6624	FSCN1	1.31848	0.000215092
6659	SOX4	2.58821	2.41e-12
6701	SPRR2B	3.72792	0.0483929
6705	SPRR2F	2.68682	0.00308849
6779	STATH	-1.82597	0.0053277
693233	MIR648	-5.45943	0.0462151
6947	TCN1	2.38981	0.0417609
699	BUB1	1.48366	9.71e-05
6997	TDGF1	2.44184	0.00242947
701	BUB1B	1.33988	0.00597949
7018	TF	1.41877	0.00991067
7033	TFF3	4.81189	0.00392958
7042	TGFB2	1.33522	0.00118907
7044	LEFTY2	-2.87866	1.58e-07
7093	TLL2	1.23821	0.0301248
7101	NR2E1	-4.52356	0.00876972
7102	TSPAN7	1.68636	3.92e-06
7113	TMPRSS2	2.44478	0.0208956
7134	TNNC1	6.52356	0.00937268
7137	TNNI3	1.24559	0.0069641
7148	TNXB	1.30689	0.000197984
718	C3	2.74224	0.000550892
7272	TTK	1.94099	0.00052728
727897	MUC5B	6.99939	2.65e-06
728116	ZBTB8B	2.19143	0.0250721
728215	FAM155A	1.97303	0.0404675
728233	PI4KAP1	1.32757	0.0291058
728239	MAGED4	1.59585	0.0266723
728392	LOC728392	1.24959	0.0435175
729020	LOC729020	2.80735	0.0270979
729085	FAM198A	1.27973	0.0100901
729171	ANKRD20A8P	2.06336	2.21e-05
729177	LOC729177	3.35019	0.000656801
729230	CCR2	-1.56912	0.00167909
729747	ZNF878	1.22896	0.0185103
729830	FAM160A1	1.3744	0.00261842
729873	TBC1D3	3.9542	0.0388621
730	C7	1.54049	1.64e-09
7351	UCP2	-1.21808	0.00143827
7364	UGT2B7	3.2854	0.0438718
7474	WNT5A	1.34329	2.66e-07
768	CA9	-2.03613	0.0105418
784	CACNB3	1.76091	1.35e-05
79015	LOC79015	3.152	0.0182061
79047	KCTD15	2.10735	1.35e-08
79071	ELOVL6	-1.28051	1.98e-05
791114	PWRN1	2.44048	6.55e-10
791115	PWRN2	2.21115	2.15e-08
79190	IRX6	4.30378	0.00795319
79258	MMEL1	-3.1964	0.0323466
79442	LRRC2	1.32329	0.0295551
79541	OR2A4	-5.45943	0.0139487
79570	NKAIN1	-1.36113	0.00163443
79574	EPS8L3	1.4269	0.0428887
79625	NDNF	2.40642	3.03e-05
79645	EFCAB1	2.50986	0.046879
79679	VTCN1	3.45943	0.0226075
79740	ZBBX	3.62936	0.0261079
79805	VASH2	2.0529	0.000110154
79822	ARHGAP28	1.73357	1.92e-05
79838	TMC5	1.74799	0.000610472
79875	THSD4	2.63528	0.00136435
79949	C10orf81	3.43142	0.00459422
79953	SYNDIG1	1.55691	0.0248827
80036	TRPM3	-1.32042	0.00922367
80201	HKDC1	-1.2249	0.0259641
80303	EFHD1	1.2132	0.0239579
80320	SP6	1.85073	0.0244877
80339	PNPLA3	-1.35396	0.000103523
8038	ADAM12	1.68327	0.000106272
80759	KHDC1	1.29698	0.0422252
80863	PRRT1	1.34426	0.0272304
8110	DPF3	1.35039	0.01364
8128	ST8SIA2	5.20945	0.0299873
81491	GPR63	1.3558	0.000444831
81626	SHCBP1L	5.08746	0.00109808
81691	LOC81691	1.38537	1.25e-05
81792	ADAMTS12	1.70018	0.000297144
81871	KRTAP4-6	5.85798	0.0453069
8190	MIA	5.80735	0.017246
827	CAPN6	3.73697	0.0358028
8294	HIST1H4I	1.75179	0.0153826
8331	HIST1H2AJ	1.60123	0.00708387
8340	HIST1H2BL	1.56149	0.0138196
8348	HIST1H2BO	1.20855	0.0291205
8355	HIST1H3G	1.87806	0.00454958
8358	HIST1H3B	2.02393	0.000513656
8359	HIST1H4A	1.68394	0.0397196
83873	GPR61	-1.28011	0.0480394
83903	GSG2	2.45658	0.00070096
84054	PCDHB19P	1.78466	0.0179622
84076	TKTL2	3.09516	0.0178243
84103	C4orf17	-6.24793	0.0091725
845	CASQ2	5.85798	0.03959
84525	HOPX	2.08879	1.93e-05
8456	FOXN1	6.70044	0.00130803
846	CASR	5.29437	4.85e-09
84659	RNASE7	5.64386	0.0403405
84690	SPATA22	6.80735	0.00439418
84692	CCDC54	2.56188	0.011956
8471	IRS4	2.98935	0.00537581
84889	SLC7A3	4.60486	0.008186
84913	ATOH8	2.82578	2.12e-05
84951	TNS4	1.53312	0.0392404
8497	PPFIA4	-1.33689	0.00455902
85318	BAGE3	4.56478	0.00115437
85329	LGALS12	-1.8014	0.0118044
8537	BCAS1	-1.24759	0.0280752
85443	DCLK3	1.7146	0.0353878
8614	STC2	-1.31211	0.0101386
8642	DCHS1	1.56206	1.38e-06
8645	KCNK5	1.53434	0.000984648
8646	CHRD	2.17991	0.00409783
8647	ABCB11	1.42914	0.0310695
866	SERPINA6	2.00468	0.0134712
8842	PROM1	1.61487	0.0302182
8929	PHOX2B	5.85798	0.0150391
8968	HIST1H3F	1.5231	0.00598818
8969	HIST1H2AG	1.44488	0.00217939
89765	RSPH1	-2.61143	0.0361537
90273	CEACAM21	2.3261	4.66e-06
9037	SEMA5A	1.20841	0.000251143
90523	MLIP	-3.09592	0.0053376
9073	CLDN8	7.47573	0.00146611
9076	CLDN1	-1.64904	2.69e-06
9088	PKMYT1	2.58496	0.0142188
91543	RSAD2	-1.85345	0.0277498
92196	DAPL1	4.10419	7.67e-09
9227	LRAT	1.84291	2.51e-05
92312	MEX3A	1.61177	2.35e-05
9271	PIWIL1	6.16993	0.0101672
92737	DNER	-1.23882	0.00183309
92747	BPIFB1	11.8688	1.4e-05
93010	B3GNT7	1.28692	8.67e-05
93035	PKHD1L1	4.15021	0.000329655
93166	PRDM6	1.35469	0.0100723
93377	OPALIN	5.58496	0.0429771
93649	MYOCD	3.30025	0.00198241
94025	MUC16	6.12611	0.000926725
94086	HSPB9	1.79176	0.027479
94122	SYTL5	1.46375	1.08e-05
9415	FADS2	-1.27545	1.52e-06
9420	CYP7B1	1.3574	0.0469899
9455	HOMER2	1.99131	7.24e-09
9457	FHL5	5.70044	0.0389503
9547	CXCL14	-2.84867	1.18e-05
9568	GABBR2	-1.4126	0.00600455
9590	AKAP12	1.42936	1.82e-05
9720	CCDC144A	-1.88511	0.0138059
9787	DLGAP5	1.21972	0.0202058
983	CDK1	1.46096	0.00714595
9834	KIAA0125	-2.09664	0.019421
991	CDC20	1.20752	0.0222161
995	CDC25C	1.3155	0.0437236
999	CDH1	2.15334	0.00874325

## Sheet: lncRNA
id	log2(fc)	PValue
n324988	2.47491	0.0230682
n326351	2.02525	0.00229812
n332638	2.25793	0.00538485
n332821	2.04076	0.00923131
n332945	2.14335	0.0100906
n333004	2.34128	0.0038283
n334522	2.49727	0.0287895
n335016	2.11824	0.00560633
n337319	-2.42275	0.0101819
n339288	6.62644	0.0410152
n339776	-2.3599	0.0232264
n340210	3.0486	0.00161759
n340869	2.35891	1.36513e-05
n340987	2.57913	0.018442
n341129	2.06175	0.00057212
n342211	2.66297	0.0255903
n342240	2.67749	0.0402662
n342309	2.10852	0.016437
n342347	2.08315	0.0079485
n342533	-5.38594	0.00768336
n342706	2.56209	2.22679e-05
n345854	3.21778	0.0451801
n369855	-9.94837	0.0431683
n370945	-2.67807	0.0473827
n372446	4.58724	6.53915e-11
n374551	2.7516	0.00192013
n374555	2.59377	1.3961e-06
n374556	2.27364	9.13219e-05
n374560	2.47214	2.18035e-05
n374656	-4.11839	0.0314951
n374886	2.27735	0.000166671
n374887	3.20349	0.00390671
n384375	2.59216	0.0270151
n386411	2.013	0.0490827
n405255	2.53775	0.0224266
n406099	2.12772	0.0135684
Unigene100121_All	3.55413	0.0035374
Unigene100431_All	4.70044	0.0284458
Unigene100457_All	3.19555	0.0117918
Unigene100503_All	3.28244	0.0140051
Unigene100547_All	2.46194	0.00914648
Unigene10060_All	-4.12433	0.0385489
Unigene100623_All	2.90881	0.0304757
Unigene100658_All	2.23866	0.0178942
Unigene100919_All	2.50386	0.0462145
Unigene100989_All	2.07917	0.0366651
Unigene101045_All	3.44931	0.0332318
Unigene101097_All	2.22196	0.0207733
Unigene101298_All	2.03199	0.0239703
Unigene101529_All	2.49325	0.0385047
Unigene101545_All	3.6735	0.0187487
Unigene101550_All	2.27847	0.0441908
Unigene101569_All	3.75489	0.00116716
Unigene101648_All	5.31865	0.0347979
Unigene101666_All	2.10298	0.0454251
Unigene101750_All	2.83481	0.0216355
Unigene101832_All	2.55743	0.0191747
Unigene101847_All	3.24413	0.0384272
Unigene10186_All	-9.37938	0.0486895
Unigene101949_All	2.47022	0.0390387
Unigene101979_All	2.2536	0.028002
Unigene102084_All	3.89691	0.0395039
Unigene102159_All	3.66696	0.0304349
Unigene102363_All	2.53456	0.0199378
Unigene102372_All	2.5831	0.030618
Unigene102392_All	2.25433	0.0269675
Unigene102419_All	2.32719	0.0110951
Unigene102497_All	3.84645	0.0127974
Unigene102526_All	2.56689	0.0229434
Unigene102630_All	2.5965	0.0361463
Unigene102663_All	3.97537	0.0227278
Unigene10277_All	-4.77124	0.0348572
Unigene102939_All	4.07841	0.0110349
Unigene102959_All	2.21678	0.0419959
Unigene102998_All	4.55738	0.0396454
Unigene103091_All	2.83564	0.0481651
Unigene103275_All	-3.53694	0.0302821
Unigene10415_All	2.60354	0.00289528
Unigene104204_All	-2.82725	0.00687647
Unigene104218_All	-2.52026	0.00337059
Unigene104226_All	-3.31977	0.00107391
Unigene104301_All	-2.56451	0.0150535
Unigene104355_All	-2.16434	0.0274759
Unigene104364_All	-3.34971	0.022565
Unigene10439_All	2.29494	0.0154941
Unigene10441_All	2.31396	0.00833314
Unigene104549_All	-3.46644	0.0010964
Unigene104999_All	-3.58925	0.0394107
Unigene105099_All	-10.0112	0.0247871
Unigene105428_All	-3.12133	0.023542
Unigene105472_All	-4.39232	0.0113597
Unigene105553_All	-2.94555	0.0478706
Unigene105749_All	-3.0391	0.029657
Unigene105879_All	-3.9444	0.000690774
Unigene106080_All	-3.59797	0.0494047
Unigene106234_All	-10.0901	0.0223887
Unigene106381_All	-2.24655	0.0270261
Unigene10639_All	-9.86419	0.0257953
Unigene106463_All	-2.74825	0.0355063
Unigene106478_All	-2.28051	0.00758183
Unigene106669_All	-2.35211	0.0444688
Unigene106678_All	-3.93654	0.00900769
Unigene10673_All	-3.19202	0.00508427
Unigene106778_All	-2.99095	0.00171812
Unigene107080_All	2.85932	0.0471102
Unigene107104_All	-9.69	0.0312355
Unigene107171_All	-5.14855	0.00551218
Unigene107295_All	-3.34501	0.0264948
Unigene107688_All	-3.66858	0.0117356
Unigene10776_All	-3.65179	0.0181299
Unigene10782_All	-2.43095	0.00471857
Unigene107904_All	2.80206	0.00291375
Unigene10796_All	-2.04427	0.0142666
Unigene10799_All	-2.16559	0.0399911
Unigene108049_All	-3.53831	0.0291594
Unigene108180_All	-2.74052	0.0303525
Unigene10822_All	-2.44069	0.00269317
Unigene10829_All	-3.09089	0.00239032
Unigene108364_All	-3.86688	0.0346809
Unigene108459_All	2.10434	0.0400166
Unigene10852_All	-9.37504	0.0349938
Unigene108545_All	2.56327	0.0261553
Unigene109013_All	-2.4385	0.0361393
Unigene109183_All	-2.23697	0.00823058
Unigene109265_All	-2.52356	0.0387908
Unigene109353_All	-3.5282	0.0304586
Unigene109430_All	-2.63517	0.0314922
Unigene109516_All	-2.21785	0.0406628
Unigene109659_All	-2.2854	0.00474428
Unigene109681_All	-4.81547	0.0378296
Unigene109726_All	-5.29972	0.0132709
Unigene109760_All	-2.55111	0.0389481
Unigene110092_All	-5.24521	0.012605
Unigene110338_All	-10.7432	0.00257893
Unigene11048_All	-2.40551	0.0134062
Unigene110648_All	-3.44846	0.00977986
Unigene110732_All	-2.8833	0.0473696
Unigene110789_All	-2.26143	0.00371517
Unigene110914_All	-9.69349	0.0344375
Unigene110916_All	-2.84163	0.0478813
Unigene110971_All	-2.41581	0.0408409
Unigene111160_All	-2.80851	0.00216578
Unigene111166_All	-4.33023	0.0225063
Unigene111215_All	-3.36388	0.0455404
Unigene111312_All	-2.45799	0.0340512
Unigene111453_All	-2.27588	0.0270004
Unigene111612_All	2.06848	0.00340224
Unigene111619_All	-2.53492	0.0129708
Unigene111677_All	-10.0768	0.0050916
Unigene111767_All	-3.20401	0.0285171
Unigene111790_All	-4.30812	0.0137244
Unigene111793_All	3.1711	0.00129278
Unigene111795_All	2.47957	0.0432892
Unigene111796_All	2.62123	0.0138821
Unigene111879_All	2.64281	0.000873627
Unigene111904_All	-9.6865	0.0263618
Unigene111992_All	-9.98584	0.0137102
Unigene112071_All	-3.10952	0.0371604
Unigene112299_All	3.37719	0.0187556
Unigene112323_All	-3.8686	0.00529902
Unigene112668_All	-2.44057	0.026248
Unigene112688_All	-4.5656	0.0115897
Unigene113102_All	-4.09072	0.019408
Unigene113120_All	-2.75702	0.0366005
Unigene113179_All	-3.05889	0.0167114
Unigene113209_All	-2.57868	0.0446685
Unigene11334_All	-4.15754	0.0432226
Unigene113401_All	-2.40145	0.0292302
Unigene113447_All	2.18735	0.00293099
Unigene113500_All	-2.47212	0.041934
Unigene113505_All	2.28705	2.41504e-05
Unigene113642_All	-2.15843	0.0374473
Unigene113898_All	-3.66903	0.0314951
Unigene114366_All	-5.20768	0.00146267
Unigene114627_All	-9.89785	0.0332772
Unigene114681_All	-2.90129	0.00232502
Unigene114798_All	-4.13614	0.0150234
Unigene114887_All	-2.2568	0.0151119
Unigene114936_All	-2.08477	0.0203572
Unigene115052_All	-9.58496	0.0343271
Unigene115210_All	-2.20618	0.0233059
Unigene115240_All	-2.40718	0.00360282
Unigene115327_All	-2.22058	0.0128646
Unigene115525_All	-2.0648	0.0269832
Unigene116733_All	-2.74514	0.0482685
Unigene117113_All	-3.13386	0.0187096
Unigene117262_All	-2.37421	0.000156676
Unigene117348_All	-3.62406	0.00462261
Unigene117779_All	-2.77618	0.0196919
Unigene117942_All	-3.9312	0.0450205
Unigene117945_All	-2.93534	0.035345
Unigene118068_All	-3.05226	0.0365655
Unigene118121_All	-9.89482	0.0349721
Unigene118126_All	-2.18596	0.00547597
Unigene118197_All	-10.8138	0.0123004
Unigene11823_All	-3.01966	0.0102451
Unigene118296_All	-2.1452	0.0434652
Unigene11830_All	-3.83399	0.0314951
Unigene118427_All	2.47999	0.043848
Unigene118443_All	-3.34314	0.00255995
Unigene118454_All	-3.14616	0.037393
Unigene118463_All	-3.8606	0.0280479
Unigene118496_All	-3.06767	0.00200637
Unigene118505_All	-4.7252	0.015717
Unigene118546_All	-3.19219	0.0428906
Unigene11864_All	-2.59397	0.0312821
Unigene118837_All	-2.26216	0.0377884
Unigene118880_All	-3.16123	0.0297711
Unigene118900_All	-2.62889	0.0301536
Unigene118962_All	-3.77844	0.0338268
Unigene119025_All	-2.93369	0.0460445
Unigene119207_All	-2.37732	0.00555023
Unigene119497_All	-2.43207	0.00209513
Unigene119503_All	-2.43539	0.0495893
Unigene119553_All	-9.8009	0.0159688
Unigene119605_All	-9.33985	0.0383307
Unigene119613_All	-10.3376	0.00312535
Unigene119615_All	-10.0901	0.0225276
Unigene119616_All	-3.06935	0.0333632
Unigene119648_All	-4.17991	0.000159468
Unigene119836_All	-9.96867	0.0316937
Unigene119996_All	-2.14758	0.0243411
Unigene120099_All	-3.40566	0.0106419
Unigene120235_All	-2.93074	0.0240396
Unigene120237_All	-2.71649	0.0468703
Unigene120247_All	-2.41938	0.0412331
Unigene120555_All	-2.01188	0.00277184
Unigene120880_All	-2.15521	0.0305805
Unigene121031_All	-3.31948	0.00905198
Unigene121186_All	-3.42906	0.0170243
Unigene121797_All	-9.92184	0.0437835
Unigene121865_All	-2.64046	0.00896585
Unigene12193_All	-2.48141	0.0159628
Unigene122232_All	-4.32793	0.0291475
Unigene122362_All	-3.25535	0.0441594
Unigene122368_All	-10.1523	0.0497978
Unigene122790_All	-9.46352	0.0445874
Unigene122793_All	-2.20127	0.0445617
Unigene122822_All	-9.56605	0.026012
Unigene122858_All	-2.36012	0.048786
Unigene122882_All	-9.93074	0.00533978
Unigene122906_All	-3.11727	0.0281692
Unigene123620_All	-2.08758	0.000583134
Unigene123834_All	-2.49277	0.00659644
Unigene123878_All	-2.55632	0.0156656
Unigene123893_All	-2.86741	0.0137197
Unigene12399_All	3.19294	0.00417621
Unigene12404_All	2.26869	0.0310919
Unigene12405_All	2.6536	0.00563826
Unigene12408_All	2.22239	0.00442325
Unigene12409_All	2.42143	0.00261763
Unigene12414_All	3.66208	0.0011424
Unigene124149_All	-9.37938	0.0449238
Unigene12420_All	2.31324	0.0013045
Unigene12421_All	2.04677	0.000797083
Unigene124365_All	-4.89812	0.0140493
Unigene124392_All	-10.4979	0.00603333
Unigene124433_All	-2.85472	0.0494181
Unigene124444_All	-2.09821	0.047935
Unigene124472_All	-2.19172	0.0120541
Unigene12472_All	-4.34239	0.0292982
Unigene124946_All	-2.64799	0.0329557
Unigene124975_All	-2.8857	0.0273187
Unigene125550_All	-2.99107	0.0274457
Unigene125643_All	-2.72451	0.0395039
Unigene125704_All	-4.81679	0.000565664
Unigene125861_All	-3.07087	0.0211563
Unigene12588_All	-2.34142	0.048133
Unigene126124_All	-2.89855	0.0297488
Unigene126139_All	-3.09486	0.0355086
Unigene126269_All	-2.06604	0.0258008
Unigene12698_All	-9.94544	0.0268082
Unigene127194_All	-3.06698	0.0184101
Unigene127316_All	-2.6178	0.00991318
Unigene128142_All	-3.48745	0.0422401
Unigene128317_All	-3.12194	0.00102846
Unigene12834_All	-2.20834	0.0374498
Unigene128478_All	-2.16251	0.0149174
Unigene128768_All	-3.80572	0.00110455
Unigene128774_All	-2.14839	0.0144399
Unigene128778_All	-4.42146	0.0191781
Unigene128783_All	-4.62872	0.0146227
Unigene128865_All	-2.77186	0.00941396
Unigene128894_All	-4.46512	0.029713
Unigene128906_All	-4.21228	0.00385454
Unigene129145_All	-4.75899	0.000468007
Unigene129156_All	-2.10434	0.00728657
Unigene129168_All	-2.95255	0.036652
Unigene129171_All	-10.3487	0.001602
Unigene129361_All	-3.66742	0.0104529
Unigene129495_All	-9.98584	0.0342809
Unigene129966_All	-4.79442	0.0282476
Unigene130063_All	-3.51658	0.0219953
Unigene130073_All	-4.6922	0.00780714
Unigene130121_All	-3.91302	0.0316286
Unigene130123_All	-2.81173	0.00943954
Unigene13039_All	-4.28975	0.0133169
Unigene130416_All	-9.72792	0.0360956
Unigene130643_All	-2.20011	0.0287772
Unigene130773_All	-2.40346	0.0168117
Unigene130901_All	-4.66297	0.0228045
Unigene130993_All	-3.078	0.0171938
Unigene130994_All	-4.23406	0.0310561
Unigene13130_All	-2.3872	0.0314325
Unigene131352_All	-2.93074	0.0105163
Unigene131628_All	-2.5592	0.0314785
Unigene131631_All	-4.29768	0.0316875
Unigene131661_All	-4.25096	0.0178872
Unigene131856_All	-3.45447	0.0334075
Unigene131901_All	-4.1635	0.0499744
Unigene13196_All	-2.86234	0.019115
Unigene131972_All	-3.8893	0.0314951
Unigene132072_All	-3.02483	0.0329292
Unigene132337_All	-3.27302	0.00577674
Unigene132358_All	-3.03726	0.0299229
Unigene132371_All	-2.10912	0.0106298
Unigene132422_All	-2.65176	0.0342096
Unigene132436_All	-2.41831	0.0463783
Unigene132532_All	-2.36151	0.0368812
Unigene132689_All	2.69202	0.030899
Unigene132742_All	-3.06122	0.00946983
Unigene13297_All	-2.39486	0.0348787
Unigene133058_All	-2.3993	0.00750285
Unigene133195_All	-10.5294	0.0147737
Unigene133320_All	-2.07184	0.0361152
Unigene133408_All	-2.6933	0.0354951
Unigene133415_All	-3.4164	0.012843
Unigene133449_All	-10.2119	0.0185454
Unigene133838_All	-4.28701	0.0165747
Unigene133857_All	-2.77327	0.0483507
Unigene134039_All	-2.62034	0.0479408
Unigene134224_All	-2.40831	0.0396268
Unigene134600_All	-4.39885	0.0286273
Unigene134666_All	-4.78478	0.00835758
Unigene134791_All	-2.5294	0.0285603
Unigene13496_All	-2.81655	0.0395039
Unigene134998_All	-2.34428	0.0121678
Unigene135118_All	-10.3837	0.00412546
Unigene135210_All	-10.1724	0.027918
Unigene135789_All	-4.3159	0.0231319
Unigene135919_All	-4.10962	0.0320952
Unigene135950_All	-9.98299	0.0154167
Unigene13622_All	-3.75974	0.0409792
Unigene136272_All	-2.51676	0.0171876
Unigene136349_All	-3.31398	0.00514858
Unigene13635_All	-9.38802	0.0350154
Unigene136357_All	-4.187	0.0268974
Unigene136488_All	-9.85487	0.0271053
Unigene136750_All	-9.39232	0.0347063
Unigene136824_All	-4.32593	0.0321243
Unigene137021_All	-10.058	0.0220642
Unigene137420_All	-3.37529	0.0164181
Unigene137423_All	-10.2644	0.00758136
Unigene137424_All	-4.13081	0.0166272
Unigene137576_All	-2.77015	0.0413968
Unigene13812_All	-10.1972	0.00842176
Unigene138250_All	-2.28501	0.0373778
Unigene138448_All	-2.16214	0.00921605
Unigene138481_All	-2.26753	0.025865
Unigene139191_All	-9.62936	0.033617
Unigene139193_All	-2.57537	0.00977148
Unigene139405_All	-2.24529	0.00466707
Unigene139745_All	-4.08746	0.0379414
Unigene139829_All	-2.2329	0.0477417
Unigene140053_All	-4.4185	0.017342
Unigene14036_All	-9.82337	0.0222809
Unigene140580_All	-9.64746	0.021119
Unigene140770_All	-2.36518	0.0303554
Unigene140796_All	-9.93958	0.025414
Unigene140967_All	-3.1936	0.0319547
Unigene141087_All	-2.77331	0.0415956
Unigene141144_All	-4.04103	0.0130179
Unigene141380_All	-2.19038	0.0135762
Unigene141431_All	-3.33711	0.00882787
Unigene141795_All	-10.1948	0.0143742
Unigene141902_All	-2.50779	0.0298102
Unigene142028_All	-2.74287	0.0047593
Unigene142237_All	-2.34426	0.0459893
Unigene142363_All	-9.93664	0.0151144
Unigene142601_All	-3.42977	0.0247617
Unigene142624_All	-2.09351	0.00948694
Unigene142627_All	-2.79647	0.038024
Unigene142958_All	-2.29062	0.0234998
Unigene143013_All	-3.63136	0.0383586
Unigene143153_All	-3.37707	0.0184279
Unigene14338_All	-2.79735	0.0469771
Unigene143443_All	-9.89178	0.0388617
Unigene143487_All	-2.11818	0.0445629
Unigene143560_All	-9.79766	0.0125453
Unigene143917_All	-3.90319	0.030649
Unigene144_All	-2.59743	0.0318346
Unigene144012_All	-2.46949	0.00986357
Unigene144013_All	-4.22315	0.0175113
Unigene144023_All	-4.11497	0.00162787
Unigene14418_All	-2.88343	0.00558116
Unigene144241_All	-3.28255	0.0125008
Unigene14472_All	-2.54249	0.00101438
Unigene145065_All	-2.26493	0.0315018
Unigene145253_All	-2.83367	0.00264964
Unigene145639_All	-4.29674	0.00759289
Unigene14573_All	-3.03659	0.0322584
Unigene145769_All	-4.05311	0.0224286
Unigene145964_All	-2.82423	0.0328922
Unigene14605_All	-9.33539	0.0436289
Unigene146211_All	-2.90689	0.0267503
Unigene146736_All	-2.54719	0.0231881
Unigene147187_All	-3.62491	0.00322813
Unigene147332_All	-3.78478	0.0165409
Unigene147551_All	-2.08224	0.00341622
Unigene147826_All	-4.71741	0.0499969
Unigene14797_All	-2.18412	0.0433474
Unigene148037_All	-2.55994	0.0485407
Unigene148281_All	-2.65662	0.044456
Unigene148363_All	-3.21752	0.0347202
Unigene148897_All	-3.02237	0.0223044
Unigene149707_All	-2.25678	0.00862096
Unigene149903_All	-4.77934	0.00790398
Unigene149905_All	-2.06228	0.0457658
Unigene150067_All	-4.17289	0.00724017
Unigene150170_All	-2.38247	0.00388619
Unigene150263_All	-2.87019	0.0147968
Unigene150314_All	-2.2303	0.0176482
Unigene150790_All	3.46701	0.0178334
Unigene15089_All	-10.3465	0.00430004
Unigene15105_All	3.76129	0.0193924
Unigene151430_All	-2.11592	0.0286637
Unigene151626_All	-2.19844	0.016377
Unigene151935_All	-2.24453	0.0118874
Unigene152170_All	-2.74086	0.0329717
Unigene152250_All	2.10441	0.00444657
Unigene152252_All	2.09499	0.00439016
Unigene152608_All	3.84842	0.00751738
Unigene152725_All	-9.82337	0.0198526
Unigene152820_All	-2.85371	0.0128525
Unigene153047_All	-2.64593	0.0214164
Unigene153096_All	-2.10673	0.0124986
Unigene153099_All	-2.74122	0.000476157
Unigene153183_All	-2.18353	0.029715
Unigene153343_All	-2.01272	0.0072967
Unigene153346_All	-3.15265	0.00675414
Unigene15376_All	-2.159	0.0314545
Unigene153793_All	-2.81438	0.0286154
Unigene153814_All	-2.96963	0.0131778
Unigene153822_All	-9.79116	0.044407
Unigene153911_All	-3.21011	0.0400275
Unigene154113_All	-2.77349	0.0142873
Unigene154158_All	-2.09522	0.0101274
Unigene154172_All	-9.45121	0.0398052
Unigene154175_All	2.33224	0.000988967
Unigene154176_All	2.19348	0.00333634
Unigene154177_All	2.22832	0.00125267
Unigene154178_All	3.2579	1.06824e-06
Unigene154205_All	2.46089	0.00171454
Unigene154206_All	2.07014	0.00086872
Unigene154207_All	2.07398	0.00166253
Unigene154209_All	2.29631	9.38573e-05
Unigene154224_All	2.87791	0.000143678
Unigene154230_All	2.7084	0.00128138
Unigene154697_All	-5.18543	0.00847885
Unigene15489_All	-3.58256	0.0135146
Unigene154993_All	-4.33327	0.0350979
Unigene155052_All	-2.41857	0.0466449
Unigene155067_All	-3.70799	0.0350086
Unigene155554_All	-3.05727	0.048057
Unigene155571_All	-2.82762	0.0364468
Unigene155615_All	-2.50168	0.0207079
Unigene155925_All	-4.09998	0.00258484
Unigene156136_All	-2.92304	0.0255978
Unigene156254_All	-3.46719	0.00302187
Unigene156570_All	-3.86942	0.0338486
Unigene156953_All	-4.86716	0.0145994
Unigene15704_All	-2.56585	0.0396949
Unigene157074_All	-2.05417	0.0140259
Unigene157174_All	-4.38827	0.00486428
Unigene157464_All	-3.46334	0.0123907
Unigene157485_All	-2.86966	0.00867198
Unigene157491_All	-3.03455	0.0321327
Unigene157937_All	-2.81291	0.0343388
Unigene157948_All	-2.40782	0.0103343
Unigene15797_All	-10.0334	0.00661507
Unigene158263_All	2.5008	0.0363929
Unigene158268_All	3.12782	0.00746522
Unigene158271_All	2.26526	0.0036811
Unigene158574_All	-3.72012	0.0301163
Unigene158583_All	-4.15024	0.00807885
Unigene158795_All	-2.40532	0.041277
Unigene158925_All	-10.4553	0.00351729
Unigene158941_All	-3.12262	0.030916
Unigene159257_All	-2.64386	0.0384161
Unigene159394_All	-2.00236	0.0197298
Unigene159467_All	-2.0379	0.0375814
Unigene159507_All	-2.50218	0.00800799
Unigene159525_All	-2.30606	0.0253753
Unigene159530_All	-4.99398	0.0148969
Unigene159552_All	-10.4818	0.0073568
Unigene159721_All	-2.4301	0.0263871
Unigene160095_All	-3.81263	0.0343665
Unigene160138_All	-10.1344	0.0100559
Unigene160568_All	-9.90087	0.0299649
Unigene160717_All	-2.97167	0.0452861
Unigene160831_All	-4.18476	0.00490707
Unigene160846_All	-10.0634	0.0248101
Unigene160905_All	-2.38966	0.0344525
Unigene161150_All	-4.21071	0.0494805
Unigene161401_All	-2.44762	0.03925
Unigene16156_All	-3.02699	0.00460072
Unigene161601_All	-2.16123	0.0357779
Unigene1618_All	-2.13067	0.0117459
Unigene161892_All	-9.60363	0.0397596
Unigene161954_All	2.69243	0.00948536
Unigene162075_All	-2.29228	0.0107003
Unigene162222_All	-2.63743	0.043693
Unigene162234_All	-4.86382	0.0084798
Unigene162333_All	-2.03461	0.0278505
Unigene162572_All	-2.64155	0.0379563
Unigene162933_All	-2.05822	0.0215366
Unigene16298_All	-3.81629	0.0422105
Unigene163160_All	-9.68299	0.0355088
Unigene163236_All	-3.8121	0.00808664
Unigene163344_All	-2.95981	0.0412102
Unigene163350_All	-2.80299	0.0104492
Unigene163471_All	-2.09936	0.029067
Unigene163484_All	-4.17632	0.035156
Unigene164123_All	-3.08856	0.0105317
Unigene164126_All	-2.38766	0.0276864
Unigene164155_All	-2.15513	0.00138454
Unigene164389_All	-2.71484	0.0466853
Unigene164542_All	-2.89356	0.0469932
Unigene164552_All	-4.16763	0.0013387
Unigene164615_All	-2.62176	0.0439398
Unigene164943_All	-2.83835	0.0253696
Unigene165023_All	-2.13595	0.0151306
Unigene165123_All	-2.47542	0.021964
Unigene165146_All	-5.39544	0.0162966
Unigene165307_All	-2.2882	0.0163624
Unigene165310_All	-3.0914	0.0260443
Unigene165364_All	-4.39593	0.0184909
Unigene165375_All	-3.12	0.022898
Unigene165465_All	-3.18854	0.025593
Unigene16548_All	-4.03047	0.00608239
Unigene16549_All	-2.17292	0.0239774
Unigene16553_All	-10.3531	0.00224414
Unigene165720_All	-3.72362	0.0465346
Unigene165721_All	-3.06547	0.0440459
Unigene165805_All	-2.66513	0.00253982
Unigene16595_All	-2.72822	0.0488028
Unigene166874_All	-2.67076	0.0172672
Unigene16688_All	-3.38247	0.0260343
Unigene166899_All	-4.30743	4.20861e-05
Unigene167177_All	-2.89482	0.0417609
Unigene16720_All	-9.52748	0.0255422
Unigene16723_All	-3.32193	0.0481186
Unigene16725_All	-4.10215	0.0202104
Unigene167851_All	-4.03677	0.00266696
Unigene168444_All	-3.2114	0.0100767
Unigene168554_All	-2.78867	0.0129104
Unigene168570_All	-3.28413	0.0366336
Unigene168782_All	-3.51631	0.00109816
Unigene168933_All	-4.71699	0.0160616
Unigene169018_All	-5.14568	0.00176545
Unigene169080_All	-3.31107	0.00835559
Unigene169305_All	-4.95807	0.0306166
Unigene169482_All	-4.74819	0.00754278
Unigene169488_All	-3.81155	0.0206611
Unigene169687_All	-2.48161	0.010311
Unigene169759_All	-2.45138	0.0439634
Unigene170099_All	-2.99825	0.0189828
Unigene170181_All	-10.1033	0.0129681
Unigene170279_All	-4.50674	0.0469786
Unigene170462_All	-4.40939	0.0364042
Unigene170535_All	2.36604	0.03105
Unigene170613_All	2.71703	0.00249603
Unigene171152_All	-2.94429	0.0293223
Unigene171262_All	-2.77341	0.0384599
Unigene171549_All	-2.65141	0.0110851
Unigene171560_All	-10.4305	0.00262132
Unigene171573_All	-4.22882	0.00756849
Unigene171701_All	-2.37742	0.0492412
Unigene172033_All	-2.58768	0.0114221
Unigene17233_All	-4.87958	0.00682767
Unigene17242_All	-9.68299	0.0457487
Unigene17258_All	-9.7879	0.0177621
Unigene172818_All	-4.5642	0.0101815
Unigene173267_All	-9.77808	0.0215731
Unigene173425_All	-4.87878	0.025237
Unigene173766_All	-2.3981	0.0149405
Unigene174041_All	-3.90489	0.0289861
Unigene174091_All	-2.1392	0.0220135
Unigene174198_All	-4.39412	0.0219193
Unigene174575_All	-2.60634	0.0186977
Unigene174735_All	-2.74108	0.0300552
Unigene174778_All	-2.32716	0.0324611
Unigene175051_All	-4.62859	0.0323779
Unigene175266_All	-4.05778	0.0128945
Unigene175268_All	-2.64326	0.0329192
Unigene175514_All	-10.7632	0.0147781
Unigene175515_All	-3.53973	0.0362806
Unigene175526_All	-3.55223	0.0436539
Unigene175554_All	-9.9571	0.0466728
Unigene175571_All	-4.06005	0.032281
Unigene175594_All	-4.43029	0.0124274
Unigene175608_All	-11.2923	0.00462647
Unigene175718_All	-2.67964	0.0193694
Unigene175886_All	-2.16453	0.0191402
Unigene175910_All	-2.11296	0.00788721
Unigene176014_All	-3.61572	0.0292312
Unigene176415_All	-2.1539	0.0237822
Unigene176416_All	-3.11454	0.0365158
Unigene176493_All	-2.18091	0.0155672
Unigene176702_All	-4.94871	0.00421786
Unigene17730_All	-2.67566	0.0237959
Unigene177369_All	-3.39348	0.0287643
Unigene177986_All	-2.2437	0.0368303
Unigene178208_All	-5.18034	0.00574764
Unigene178304_All	-3.25946	0.026146
Unigene178399_All	-2.25756	0.0251874
Unigene178707_All	-10.1523	0.0137053
Unigene17874_All	2.2408	0.0147949
Unigene178845_All	-2.36897	0.0220959
Unigene178953_All	-2.15347	0.0184314
Unigene178956_All	-4.79647	0.00983898
Unigene179110_All	-3.32981	0.0133493
Unigene179449_All	-2.71344	0.0425493
Unigene179524_All	-2.18302	0.0154877
Unigene179540_All	-3.38623	0.00325011
Unigene179626_All	-3.06637	0.0263349
Unigene179684_All	-3.58102	0.00510344
Unigene179692_All	-2.98446	0.0214807
Unigene179699_All	-2.4252	0.0172831
Unigene179700_All	-4.51156	0.00563917
Unigene179702_All	-2.56468	0.00414134
Unigene179706_All	-2.66262	0.0265802
Unigene179709_All	-4.37311	0.0233109
Unigene179768_All	-2.46312	0.0428652
Unigene179772_All	-10.1624	0.0124066
Unigene17985_All	-3.09789	0.024632
Unigene180231_All	-2.84212	0.0194438
Unigene180527_All	-3.5025	0.0293538
Unigene180540_All	-4.03666	0.0339413
Unigene180638_All	-2.64253	0.00880327
Unigene18104_All	-4.43494	0.0283044
Unigene18132_All	-4.14616	0.0326452
Unigene181535_All	-3.04002	0.0146777
Unigene181671_All	-4.51412	0.0212993
Unigene181686_All	-2.12826	0.00322485
Unigene181845_All	2.19137	0.0336034
Unigene181957_All	-4.51457	0.0314951
Unigene182116_All	-2.02323	0.0295568
Unigene18228_All	-10.4471	0.00932201
Unigene182309_All	-2.40623	0.0431647
Unigene182588_All	-3.34618	0.0443222
Unigene182599_All	-10.098	0.0279882
Unigene18277_All	-3.75489	0.0450312
Unigene182779_All	-3.21025	0.0276972
Unigene182847_All	4.66727	0.0182259
Unigene182993_All	2.17213	0.00691678
Unigene183205_All	3.06001	0.0237515
Unigene183227_All	3.65006	0.0259188
Unigene183294_All	2.33809	0.0228592
Unigene183489_All	2.55936	0.0115997
Unigene183491_All	3.77327	0.037549
Unigene183492_All	2.53196	0.0370711
Unigene183514_All	2.82243	0.0116986
Unigene183552_All	2.56371	0.0407645
Unigene183621_All	2.04667	0.0120955
Unigene183646_All	2.02359	0.00321485
Unigene183651_All	3.25192	0.00609097
Unigene183674_All	2.63309	0.0231946
Unigene184193_All	2.49589	0.026591
Unigene184454_All	3.17961	0.0200042
Unigene184463_All	3.40796	0.0179431
Unigene184648_All	3.70754	0.000674631
Unigene184651_All	2.42359	0.00262733
Unigene184652_All	2.68684	0.0202313
Unigene184654_All	2.38576	0.00115891
Unigene184655_All	2.19687	0.0150902
Unigene184661_All	2.04855	0.00769127
Unigene184881_All	2.16245	0.0180026
Unigene184922_All	2.32656	0.0170207
Unigene184935_All	3.66775	0.00334586
Unigene184966_All	3.20945	0.0264866
Unigene185063_All	2.12347	0.0173256
Unigene185121_All	2.24531	0.0208501
Unigene18522_All	-10.0307	0.0176834
Unigene185248_All	3.38279	0.000547749
Unigene185288_All	2.42664	0.000748393
Unigene185298_All	5.35755	0.0156202
Unigene1854_All	-4.81131	0.0291093
Unigene185462_All	4.77583	0.00886276
Unigene185756_All	3.63173	4.49482e-05
Unigene185866_All	2.69702	0.00589015
Unigene185872_All	3.39978	0.00933768
Unigene185897_All	2.95316	0.000882071
Unigene185899_All	2.02204	0.00144253
Unigene185949_All	2.17074	0.01608
Unigene186121_All	4.48266	0.0118303
Unigene18629_All	-3.23335	0.0162531
Unigene18630_All	-5.08746	0.0248492
Unigene186491_All	3.45239	0.00116171
Unigene186615_All	2.16404	0.0376592
Unigene186685_All	2.6934	0.0366476
Unigene186709_All	3.2291	0.0320395
Unigene186772_All	2.31723	0.0464561
Unigene186821_All	2.15505	0.0487608
Unigene186906_All	3.17973	0.0046541
Unigene187008_All	5.42368	0.0418498
Unigene187010_All	4.66161	0.000279929
Unigene187212_All	5.58958	0.0110993
Unigene18733_All	-4.58496	0.0157968
Unigene18758_All	-10.9322	6.56802e-05
Unigene18762_All	-4.14616	0.0305983
Unigene187811_All	2.13405	0.0418096
Unigene187823_All	2.71556	0.0234525
Unigene187864_All	2.30849	0.00067207
Unigene187939_All	2.32488	0.0091018
Unigene187942_All	2.92667	0.00827975
Unigene187943_All	2.5294	0.00328775
Unigene187949_All	2.97667	0.000469798
Unigene187963_All	2.88333	0.00185423
Unigene187968_All	4.72528	0.00754415
Unigene187982_All	2.10105	0.00361979
Unigene188005_All	2.1142	0.00195023
Unigene188030_All	2.18604	0.0414862
Unigene188032_All	2.94349	0.000167866
Unigene188221_All	3.074	0.00075943
Unigene188415_All	2.07432	0.0385479
Unigene18844_All	-4.43539	0.0329585
Unigene188448_All	4.04793	0.0310226
Unigene188636_All	2.35227	0.0126218
Unigene188687_All	2.37077	0.00447473
Unigene188703_All	2.81124	0.0423498
Unigene188747_All	2.91787	0.000327214
Unigene188892_All	2.37529	0.0266322
Unigene188995_All	4.49586	0.0314951
Unigene189131_All	2.14505	0.0362105
Unigene189137_All	2.2744	0.0148186
Unigene189225_All	2.62742	0.0110724
Unigene189228_All	2.10766	0.00116028
Unigene189232_All	2.00214	0.00261633
Unigene189234_All	2.34421	0.00132983
Unigene189237_All	2.56228	0.000258425
Unigene189238_All	3.38148	0.000267275
Unigene189240_All	2.16897	1.89258e-06
Unigene189241_All	2.48859	0.000364221
Unigene189242_All	2.12622	0.00601943
Unigene189245_All	3.22651	0.000151792
Unigene189246_All	2.39172	0.00487198
Unigene189248_All	3.93787	0.000502057
Unigene189253_All	2.15161	0.0098266
Unigene189254_All	2.41995	0.00146356
Unigene189256_All	2.53472	0.00477107
Unigene189260_All	2.31316	0.0367112
Unigene189263_All	3.30088	0.00039653
Unigene189265_All	2.22096	0.00478385
Unigene189267_All	2.47897	0.000625628
Unigene189269_All	2.45812	0.0015263
Unigene189272_All	2.07926	0.00585003
Unigene189275_All	2.02766	0.0113575
Unigene189277_All	2.3962	4.66604e-05
Unigene189278_All	2.5435	0.000555266
Unigene189280_All	2.01015	0.00238882
Unigene189281_All	2.54168	0.00078222
Unigene189283_All	2.05458	0.00104702
Unigene189287_All	2.48045	0.00105114
Unigene189289_All	2.21378	0.000728372
Unigene189290_All	2.25846	0.000351752
Unigene189292_All	2.16509	9.94958e-05
Unigene189293_All	2.54974	0.00238182
Unigene189294_All	2.23872	0.00191985
Unigene189295_All	2.41945	0.00392814
Unigene189299_All	2.47617	0.000269791
Unigene189302_All	2.71473	0.00129649
Unigene189305_All	2.5327	0.000304297
Unigene189307_All	2.14509	0.00634978
Unigene189308_All	2.04355	0.027255
Unigene189311_All	2.5647	0.000814602
Unigene189554_All	2.54347	0.00860009
Unigene189555_All	2.6477	0.0203878
Unigene189556_All	3.43595	0.00157881
Unigene189676_All	2.13814	0.0203279
Unigene189715_All	2.76081	0.0498277
Unigene189751_All	4.80735	0.0213907
Unigene189869_All	2.09091	0.0227839
Unigene190036_All	3.49082	8.10866e-05
Unigene19006_All	-2.98542	0.0389991
Unigene19014_All	2.34163	0.0163074
Unigene190272_All	2.01212	0.0469097
Unigene190336_All	2.88476	0.0268957
Unigene190379_All	-2.64119	0.0293445
Unigene190426_All	3.41539	0.00753006
Unigene190460_All	2.88164	0.0432802
Unigene190751_All	5.44746	0.00462682
Unigene190757_All	2.64544	0.0241316
Unigene190843_All	3.46642	0.000585858
Unigene190844_All	3.04087	6.61141e-08
Unigene190882_All	3.53078	0.000120248
Unigene190886_All	2.68226	0.00918372
Unigene190888_All	4.3887	0.00233188
Unigene190890_All	4.6885	0.0021339
Unigene190960_All	3.09398	0.0433343
Unigene191043_All	-10.5661	0.00131003
Unigene191049_All	2.24888	0.00621407
Unigene191464_All	2.98171	0.0140663
Unigene191803_All	2.44594	0.0320788
Unigene191868_All	2.89154	0.0149397
Unigene191875_All	2.09435	0.000951442
Unigene191885_All	2.60059	0.000107754
Unigene191890_All	2.13108	0.000288811
Unigene191898_All	2.85405	1.77837e-05
Unigene191902_All	3.25338	0.000471195
Unigene191906_All	2.64283	0.000671989
Unigene191912_All	2.52368	0.000533393
Unigene191915_All	3.24845	0.000700782
Unigene191923_All	2.23189	0.000106305
Unigene192095_All	2.18515	0.0260406
Unigene19220_All	-9.54303	0.0488886
Unigene192238_All	3.2127	0.0395039
Unigene192261_All	2.74687	0.00277796
Unigene192280_All	2.1765	0.0229009
Unigene192323_All	3.12553	0.0396618
Unigene192476_All	3.54511	0.0193021
Unigene192555_All	2.67713	0.00272281
Unigene192679_All	2.27135	0.0350745
Unigene192777_All	2.43777	0.0315354
Unigene193350_All	2.79331	0.0350264
Unigene193377_All	2.69411	0.0178958
Unigene193770_All	2.74668	0.0362852
Unigene193984_All	2.20369	0.0131179
Unigene194014_All	2.14136	0.00249372
Unigene19417_All	-10.1396	0.0119515
Unigene194362_All	2.97199	0.0445159
Unigene19443_All	-3.46525	0.0262877
Unigene19484_All	-2.53562	0.0423629
Unigene19487_All	-10.3287	0.00807158
Unigene19491_All	-2.02776	0.00967821
Unigene194984_All	2.93503	0.00722898
Unigene195105_All	2.00388	0.00655328
Unigene195118_All	2.1035	0.0256298
Unigene195170_All	2.14039	0.00417499
Unigene195288_All	2.91374	0.00632691
Unigene195536_All	2.22973	0.048004
Unigene195656_All	2.75169	0.0157837
Unigene19567_All	-2.70589	0.0230957
Unigene195730_All	2.88619	0.00397536
Unigene195876_All	3.20811	0.0175039
Unigene195909_All	2.0788	0.00542893
Unigene196164_All	2.71149	0.0181537
Unigene196166_All	4.85487	0.0333824
Unigene19625_All	-9.94544	0.0381801
Unigene196270_All	2.42496	0.0453603
Unigene196274_All	2.23846	0.0133977
Unigene196595_All	2.19088	0.0282638
Unigene196603_All	2.43511	0.035765
Unigene197044_All	3.61498	0.00217806
Unigene197055_All	2.69752	0.0487246
Unigene19724_All	-2.57779	0.0243875
Unigene197288_All	2.49476	0.00647413
Unigene197323_All	2.00965	0.0153361
Unigene197355_All	3.26866	0.00276802
Unigene197358_All	2.04281	0.0438614
Unigene197465_All	3.67182	0.0251181
Unigene197578_All	2.47268	0.021994
Unigene197977_All	5.49185	0.00448173
Unigene197985_All	2.42752	0.0165432
Unigene198145_All	2.52275	0.0145605
Unigene198521_All	3.44422	0.0156493
Unigene198628_All	3.1577	0.00525817
Unigene198848_All	2.40832	0.00479005
Unigene198926_All	3.71425	0.0176847
Unigene198965_All	2.35141	0.0250061
Unigene199447_All	2.96347	0.0194327
Unigene199640_All	4.43829	0.0280996
Unigene200104_All	2.28554	0.0240545
Unigene200180_All	2.22185	0.0371865
Unigene200185_All	2.06789	0.00921883
Unigene200203_All	2.4039	0.035266
Unigene200273_All	2.35334	0.0244766
Unigene200800_All	2.87387	0.0119747
Unigene200828_All	2.57603	0.0180357
Unigene200887_All	2.24886	0.0242155
Unigene200909_All	2.35414	0.0281356
Unigene200926_All	2.62476	0.049583
Unigene200984_All	2.88753	0.029175
Unigene201053_All	3.08668	0.00882522
Unigene201256_All	2.68828	0.0194256
Unigene201437_All	2.76734	0.0279018
Unigene201609_All	2.2351	0.0236775
Unigene201625_All	4.74339	0.0357257
Unigene201986_All	2.49235	0.00809207
Unigene202410_All	2.13864	0.000665296
Unigene202444_All	2.2616	0.00650941
Unigene202771_All	2.17818	0.0130256
Unigene202916_All	4.93587	0.0009001
Unigene203102_All	3.24998	0.0179327
Unigene203652_All	2.51949	0.000777063
Unigene203709_All	2.19504	0.000625078
Unigene204032_All	3.63883	0.0229813
Unigene204208_All	3.55629	0.00922893
Unigene204372_All	3.48519	0.00123726
Unigene204389_All	2.01532	0.00414055
Unigene204429_All	2.41779	0.0028418
Unigene20448_All	-2.84854	0.0460366
Unigene204807_All	4.15212	0.00209632
Unigene204812_All	2.25654	0.04341
Unigene204820_All	3.13093	0.0286211
Unigene204821_All	4.52356	0.0138201
Unigene204990_All	4.67157	0.0140739
Unigene204998_All	3.79141	0.0387955
Unigene205037_All	4.07121	0.0176158
Unigene205105_All	3.11458	0.043199
Unigene205196_All	2.79077	0.0375868
Unigene205237_All	2.16015	0.0173881
Unigene205396_All	2.56478	0.0351105
Unigene205621_All	2.24679	0.0207445
Unigene205682_All	2.35931	0.0248574
Unigene205691_All	4.05627	0.0108582
Unigene205770_All	3.2723	0.00318804
Unigene205825_All	2.07131	0.0135654
Unigene2059_All	-9.67596	0.0366084
Unigene205980_All	2.20457	0.0071057
Unigene205981_All	-9.50383	0.0364045
Unigene206068_All	4.43029	0.0124968
Unigene206783_All	2.60084	0.000808656
Unigene206819_All	2.04836	0.0167677
Unigene20682_All	-3.50748	0.0194495
Unigene207132_All	2.14012	0.00143555
Unigene207199_All	3.48951	0.000141447
Unigene207213_All	3.10832	0.00462186
Unigene207261_All	4.74416	0.0430232
Unigene207264_All	2.07276	0.0205971
Unigene207265_All	3.39111	0.0261716
Unigene207598_All	2.77658	0.0282985
Unigene207987_All	3.95641	0.0033026
Unigene208086_All	2.85394	0.0373197
Unigene208124_All	2.72952	0.0238777
Unigene208129_All	3.34314	0.0349375
Unigene208130_All	3.96162	0.00374282
Unigene208131_All	3.83484	0.047831
Unigene208293_All	2.87945	0.0277947
Unigene208393_All	3.06667	0.0447289
Unigene208601_All	2.40818	0.0334594
Unigene208613_All	2.36995	0.0245411
Unigene208691_All	2.00259	0.015429
Unigene208715_All	2.09721	0.00198598
Unigene208757_All	4.86129	0.0370391
Unigene208819_All	2.2824	0.0180962
Unigene208909_All	3.21392	0.00959579
Unigene20904_All	-2.76888	0.0187412
Unigene209068_All	4.76609	0.00865357
Unigene209149_All	5.66807	0.0105664
Unigene209358_All	2.28838	0.0479595
Unigene209359_All	2.15911	0.0232969
Unigene209549_All	4.38565	0.0327447
Unigene209555_All	3.08923	0.044961
Unigene209651_All	2.64455	0.0364526
Unigene209659_All	2.31421	0.0292848
Unigene209671_All	2.41576	0.0384747
Unigene209674_All	2.49075	0.00501071
Unigene209738_All	2.28901	0.021082
Unigene209772_All	2.0841	0.00962112
Unigene209860_All	2.07973	0.0447888
Unigene20991_All	-3.78261	0.0154692
Unigene209911_All	2.31427	0.0225687
Unigene209968_All	2.62302	0.0031992
Unigene209974_All	3.27877	0.0241892
Unigene21_All	2.20753	0.0223439
Unigene210265_All	2.08846	0.0271758
Unigene210326_All	2.22973	0.0127008
Unigene21035_All	-2.18654	0.0215451
Unigene210606_All	2.28413	0.00811498
Unigene210723_All	3.12273	0.00780463
Unigene21196_All	-4.22127	0.00829171
Unigene212038_All	2.41601	0.0094312
Unigene212338_All	3.31135	0.000278975
Unigene212385_All	2.36055	0.0123292
Unigene212565_All	5.11114	0.0240523
Unigene212660_All	3.09787	0.00201534
Unigene212667_All	2.18909	0.0206552
Unigene212694_All	2.30012	0.0034251
Unigene212695_All	2.05135	0.0207564
Unigene212747_All	5.64179	0.00217334
Unigene212865_All	3.22005	0.0393018
Unigene212986_All	2.73272	0.0195602
Unigene213116_All	2.77138	0.00488194
Unigene213123_All	2.17374	0.0012827
Unigene213128_All	2.39709	0.0467453
Unigene213134_All	2.04287	0.00573949
Unigene213140_All	2.01878	0.000662643
Unigene213143_All	4.38888	0.00792717
Unigene213154_All	2.42739	0.00675413
Unigene213177_All	2.34381	0.00176267
Unigene213182_All	2.39089	0.00279035
Unigene213185_All	2.00545	0.00444171
Unigene213188_All	2.19172	0.00221943
Unigene213217_All	2.38939	0.0256614
Unigene213764_All	3.49248	0.0449593
Unigene213877_All	3.86987	0.0216593
Unigene21392_All	-2.1373	0.0180959
Unigene214045_All	4.12313	0.010643
Unigene214083_All	2.80981	0.00324143
Unigene214087_All	2.24404	0.0342043
Unigene214177_All	4.16262	0.0236259
Unigene214326_All	2.12166	0.0308887
Unigene214618_All	2.16496	0.0234941
Unigene214646_All	2.80735	0.0404921
Unigene214695_All	2.52982	0.00495341
Unigene214784_All	2.74048	0.00573648
Unigene215052_All	2.25987	0.0229665
Unigene215140_All	2.06291	0.00589921
Unigene215534_All	3.48658	0.00802619
Unigene215576_All	4.01346	0.0312658
Unigene215883_All	2.99408	0.0376881
Unigene215958_All	2.1867	0.0144846
Unigene215986_All	4.82018	0.00700386
Unigene216260_All	2.85677	0.0176262
Unigene216381_All	4.11825	0.013724
Unigene216904_All	2.02772	0.021291
Unigene216993_All	2.00328	0.0418959
Unigene217082_All	3.55339	0.00567377
Unigene217104_All	3.49386	0.0180304
Unigene217219_All	2.77978	0.0270926
Unigene217431_All	2.91084	0.0350579
Unigene217789_All	3.38125	0.00572256
Unigene217798_All	2.40293	0.0356402
Unigene217813_All	2.44516	0.0295978
Unigene21796_All	-2.14823	0.046831
Unigene218173_All	4.86371	0.000990366
Unigene218467_All	4.05729	0.00601684
Unigene218468_All	2.74514	0.0181551
Unigene218469_All	2.08666	0.0435682
Unigene218475_All	2.22293	0.0478066
Unigene218499_All	2.88592	0.0191978
Unigene21857_All	-2.05978	0.048054
Unigene218740_All	2.8365	0.0445422
Unigene218866_All	2.38859	0.032203
Unigene218885_All	2.37805	0.041806
Unigene218888_All	2.57409	0.0235813
Unigene21895_All	-3.11974	0.00999557
Unigene218994_All	4.01417	0.0481394
Unigene219112_All	2.17659	0.0381247
Unigene219228_All	3.66025	0.0126745
Unigene219234_All	2.52669	0.00291623
Unigene219359_All	2.61005	0.0497864
Unigene219367_All	2.28157	0.0152914
Unigene219416_All	2.40067	0.0434101
Unigene219479_All	4.20776	0.0244369
Unigene219507_All	3.40025	0.00587033
Unigene21969_All	-9.73471	0.0462097
Unigene219706_All	2.89812	0.0215252
Unigene219780_All	2.24486	0.0107319
Unigene219796_All	2.2186	0.0471163
Unigene219910_All	3.18641	0.0462908
Unigene219928_All	2.24753	0.033898
Unigene220005_All	2.5025	0.0243885
Unigene220013_All	2.13881	0.0335118
Unigene220244_All	4.23466	0.00792717
Unigene220314_All	2.25219	0.0263722
Unigene220322_All	3.51232	0.0173168
Unigene220385_All	3.37209	0.0287053
Unigene220574_All	4.25399	0.0468081
Unigene220667_All	3.71207	0.00283568
Unigene220682_All	3.82564	0.00979914
Unigene2207_All	-9.64024	0.0369205
Unigene220703_All	2.8215	0.024076
Unigene220742_All	3.30355	0.013583
Unigene220810_All	3.91505	0.0153942
Unigene220813_All	4.54137	0.0411174
Unigene220866_All	2.17892	0.0247204
Unigene221034_All	2.06155	0.0496665
Unigene221056_All	3.12996	0.00960557
Unigene221206_All	3.52253	0.00694071
Unigene221207_All	3.64179	0.0176088
Unigene221221_All	2.75711	0.0437348
Unigene221314_All	2.33928	0.00441939
Unigene221344_All	2.81752	0.0286539
Unigene221649_All	3.87732	0.0314951
Unigene222176_All	2.14419	0.0152774
Unigene222259_All	2.65035	0.0209578
Unigene222441_All	2.10921	0.0399886
Unigene222519_All	4.27121	0.00239624
Unigene222594_All	2.57978	0.0458614
Unigene222634_All	2.85086	0.0433037
Unigene222671_All	5.18587	0.0436642
Unigene22268_All	-2.57583	0.0206344
Unigene222710_All	2.50589	0.0155281
Unigene222737_All	2.02965	0.0409973
Unigene222777_All	2.13829	0.0128916
Unigene222917_All	2.55852	0.0172248
Unigene222967_All	3.21261	0.00446895
Unigene222969_All	2.51917	0.00182866
Unigene222971_All	2.1628	0.0265458
Unigene222984_All	2.17647	0.00787554
Unigene222992_All	2.20301	0.0127013
Unigene222997_All	2.38888	0.0143593
Unigene223003_All	2.97188	0.002534
Unigene223008_All	2.77077	0.0310718
Unigene223009_All	2.45084	0.0014862
Unigene223010_All	2.25457	0.00405012
Unigene223012_All	4.27423	4.45237e-07
Unigene223018_All	2.47573	0.0304465
Unigene223019_All	2.20537	0.0483837
Unigene223024_All	5.43655	0.00542176
Unigene223025_All	2.75077	0.00256368
Unigene223027_All	2.29779	0.0150159
Unigene223028_All	2.52057	0.0290904
Unigene223032_All	2.02913	0.00342461
Unigene223040_All	3.00824	0.00227491
Unigene223060_All	2.7625	0.0238814
Unigene223063_All	2.60185	0.00492564
Unigene223065_All	2.57815	0.00305913
Unigene223071_All	3.36548	0.0221031
Unigene223077_All	2.47687	0.0405773
Unigene223078_All	2.16035	0.0436205
Unigene223080_All	3.41213	0.00353797
Unigene223082_All	3.08439	0.00359763
Unigene223086_All	4.34903	0.000333398
Unigene223098_All	2.00146	0.0198361
Unigene223315_All	2.0593	0.0135633
Unigene2234_All	-4.66588	0.0343381
Unigene223456_All	2.48181	0.023439
Unigene22362_All	-4.15966	0.0160553
Unigene223790_All	2.81214	0.00594007
Unigene22420_All	-2.94262	0.0105076
Unigene224200_All	3.4646	0.0161497
Unigene224310_All	2.67442	0.0384843
Unigene224496_All	3.45943	0.00796051
Unigene224641_All	3.00699	0.0183615
Unigene224787_All	3.21392	0.0489093
Unigene224881_All	2.19594	0.0363039
Unigene224925_All	2.03308	0.0499881
Unigene225002_All	4.72064	0.0371805
Unigene225253_All	2.00832	0.0479479
Unigene225804_All	2.13134	0.0379971
Unigene225874_All	2.03653	0.0429347
Unigene226206_All	4.8893	0.0356776
Unigene226301_All	2.11451	0.0368109
Unigene226302_All	2.08506	0.0479507
Unigene22632_All	4.47978	0.0385094
Unigene226494_All	2.926	0.0402155
Unigene226529_All	2.17673	0.0307491
Unigene226536_All	2.28737	0.0356228
Unigene226592_All	2.52033	0.0233635
Unigene226651_All	2.77529	0.0268269
Unigene226657_All	2.11608	0.0380608
Unigene226688_All	3.05209	0.0282363
Unigene226781_All	3.24553	0.00301184
Unigene226784_All	2.66693	0.000897656
Unigene226785_All	2.44734	0.00827231
Unigene226927_All	2.35914	0.00784464
Unigene226930_All	2.30754	0.00802347
Unigene226951_All	2.20887	0.026402
Unigene226960_All	2.52436	0.0185936
Unigene227233_All	2.46302	0.0424442
Unigene227236_All	3.28184	0.00120153
Unigene227237_All	3.11402	0.00584194
Unigene227238_All	3.27563	0.00551094
Unigene227239_All	3.2402	0.000702561
Unigene227241_All	5.38802	0.000530741
Unigene227242_All	2.24793	0.0464453
Unigene227246_All	2.66252	0.00621121
Unigene227248_All	2.89581	0.00465065
Unigene227250_All	2.29966	0.0052746
Unigene227251_All	2.29792	0.011351
Unigene227253_All	2.60862	0.00064438
Unigene227254_All	2.25784	0.0072989
Unigene227261_All	2.39983	0.0422089
Unigene227269_All	2.26213	0.0448902
Unigene227371_All	2.67974	4.22328e-06
Unigene227372_All	2.52965	0.000703706
Unigene227376_All	3.98969	5.99035e-05
Unigene227377_All	2.7864	6.15466e-05
Unigene227378_All	2.54565	0.000865107
Unigene227380_All	2.75214	0.00977971
Unigene227381_All	3.17217	0.000373333
Unigene227383_All	2.73744	0.0253971
Unigene227385_All	3.01622	5.59416e-07
Unigene227446_All	3.38283	0.000846755
Unigene227575_All	2.32193	0.0168013
Unigene227585_All	2.63191	0.0329481
Unigene227629_All	3.33949	0.0452922
Unigene227690_All	2.53502	0.00105952
Unigene227713_All	2.49136	0.0381126
Unigene227794_All	3.152	0.0428804
Unigene228105_All	2.28173	0.0434606
Unigene228409_All	4.02975	0.0459958
Unigene228490_All	3.75933	0.0323152
Unigene228501_All	3.07736	0.0311166
Unigene228632_All	2.0896	0.033133
Unigene228929_All	5.79627	0.028261
Unigene229279_All	3.8413	0.0310038
Unigene229314_All	2.15701	0.0294804
Unigene229316_All	2.24961	0.0224527
Unigene229455_All	2.22178	0.0318811
Unigene229548_All	3.93931	0.0363448
Unigene229613_All	2.15554	0.0455908
Unigene229821_All	2.56608	0.00291599
Unigene229937_All	2.32438	0.00119766
Unigene229939_All	3.31487	0.00860066
Unigene229940_All	2.76664	0.000446537
Unigene229947_All	2.6901	0.00341815
Unigene229952_All	2.34033	1.3566e-05
Unigene229953_All	2.34459	0.0131585
Unigene229957_All	2.94639	0.00158364
Unigene229960_All	2.44126	4.4465e-05
Unigene229961_All	3.42866	4.36014e-05
Unigene229966_All	3.02293	5.27543e-06
Unigene229967_All	3.08509	0.000165887
Unigene229977_All	3.44252	0.00578314
Unigene229988_All	3.20658	0.00429183
Unigene23018_All	-2.92859	0.0101151
Unigene230243_All	3.13409	0.0152996
Unigene230257_All	5.05166	0.00686802
Unigene230275_All	2.45079	0.0460626
Unigene230292_All	4.0906	0.0223188
Unigene230314_All	4.7039	0.0360562
Unigene230357_All	2.72218	0.0110234
Unigene230388_All	2.29331	0.00863952
Unigene230478_All	2.26919	0.0253068
Unigene230494_All	2.07615	0.0377387
Unigene230569_All	2.38522	0.0278139
Unigene230809_All	2.43897	0.0121728
Unigene231188_All	5.10662	0.025359
Unigene231467_All	2.47349	0.0135117
Unigene231875_All	2.03699	0.0402539
Unigene231884_All	2.56937	0.0298779
Unigene232111_All	5.26568	0.00379745
Unigene232995_All	2.36326	0.0152614
Unigene233135_All	2.23323	0.0397834
Unigene23327_All	-3.16993	0.0117771
Unigene23330_All	-3.43693	0.0386572
Unigene233326_All	2.20011	0.0117081
Unigene233340_All	3.06288	0.00735202
Unigene233382_All	2.58304	0.0469794
Unigene23355_All	-2.02354	0.0118432
Unigene233809_All	2.17754	0.0388071
Unigene233929_All	5.45724	0.0144919
Unigene234209_All	2.33763	0.0254511
Unigene234262_All	2.25823	0.034322
Unigene234427_All	2.08636	0.0105449
Unigene234648_All	3.78136	0.0334449
Unigene234933_All	4.16658	0.0182253
Unigene234941_All	3.72489	0.00831591
Unigene235030_All	2.06358	0.0438806
Unigene235054_All	3.45158	0.00686026
Unigene235471_All	2.58305	0.0329289
Unigene235832_All	5.10591	0.00705703
Unigene23605_All	-9.27612	0.0332628
Unigene236205_All	2.29691	0.012699
Unigene236231_All	2.57682	0.0188938
Unigene236336_All	2.44666	0.0150556
Unigene23639_All	-9.61471	0.0405404
Unigene236457_All	5.10753	0.00296912
Unigene236587_All	3.24232	0.00490588
Unigene236631_All	2.33695	0.0420535
Unigene236753_All	2.84737	0.0313744
Unigene237069_All	2.16701	0.0222537
Unigene237083_All	2.30996	0.00128125
Unigene237084_All	2.57568	0.00027025
Unigene23711_All	-3.75816	0.00745168
Unigene237120_All	2.29532	0.00012196
Unigene2372_All	2.18488	0.0313393
Unigene237212_All	2.67807	0.0483604
Unigene237225_All	3.85982	0.0216525
Unigene23725_All	-4.77672	0.00169905
Unigene23726_All	-2.93912	0.0149498
Unigene23729_All	-3.6199	0.0224392
Unigene23732_All	-3.78233	0.00659347
Unigene237452_All	2.36169	0.0430445
Unigene237640_All	2.61862	0.000535448
Unigene237642_All	2.2406	0.00381139
Unigene237643_All	2.8247	0.000377547
Unigene237644_All	2.99738	0.00057355
Unigene237645_All	2.83243	0.0024409
Unigene237662_All	2.59311	0.0416279
Unigene237798_All	3.00793	0.000666597
Unigene2379_All	-10.0661	0.0125865
Unigene238052_All	2.80441	0.033856
Unigene238101_All	3.02542	7.25849e-05
Unigene238225_All	2.43206	0.0168598
Unigene238598_All	2.57873	0.0313364
Unigene238610_All	3.37678	0.0051501
Unigene238640_All	3.37171	0.0176215
Unigene238666_All	4.64386	0.014785
Unigene238950_All	2.25496	0.0150311
Unigene238970_All	4.83484	0.0380238
Unigene238988_All	2.51484	0.0340359
Unigene239033_All	2.27399	0.00945255
Unigene239043_All	2.01194	0.0178099
Unigene239090_All	3.10477	0.0114244
Unigene239121_All	4.23473	0.00515464
Unigene23919_All	-5.1511	0.0121287
Unigene239209_All	2.48727	0.0364841
Unigene23923_All	-3.11831	0.00844094
Unigene239380_All	2.26597	0.0282911
Unigene239545_All	2.76742	0.000648183
Unigene239568_All	2.33667	0.00433502
Unigene239569_All	2.0882	0.00738856
Unigene239581_All	2.10383	0.01643
Unigene239582_All	2.00315	0.0104014
Unigene239584_All	2.5799	0.0060844
Unigene2396_All	-4.54273	0.00472335
Unigene239607_All	2.06886	0.0028742
Unigene239716_All	2.51301	0.0087701
Unigene239867_All	3.16993	0.0161366
Unigene239909_All	3.76129	0.0314951
Unigene239940_All	3.37896	0.0195476
Unigene239951_All	2.76671	0.0140517
Unigene239956_All	2.91132	0.04113
Unigene240032_All	2.0852	0.0265709
Unigene240101_All	3.64508	0.0271772
Unigene240124_All	4.30378	0.0175164
Unigene240138_All	2.27753	0.0396557
Unigene240181_All	2.18706	0.030648
Unigene24024_All	-2.27826	0.0348468
Unigene240362_All	2.88076	0.0404948
Unigene240374_All	5.08481	0.0267007
Unigene240483_All	2.36075	0.0420737
Unigene24058_All	-3.27638	0.0116375
Unigene24061_All	-4.51907	0.0359849
Unigene240745_All	2.00387	0.02562
Unigene24080_All	-9.61471	0.0428303
Unigene240827_All	-3.89308	0.0314951
Unigene240945_All	2.14225	0.0276742
Unigene241163_All	2.19114	0.0408259
Unigene241189_All	2.21641	0.00215379
Unigene241196_All	2.29499	0.0415347
Unigene241218_All	2.18886	0.0425536
Unigene241399_All	2.45841	0.0188586
Unigene241421_All	3.06062	0.0235285
Unigene241690_All	3.02642	0.0207032
Unigene241959_All	2.1742	0.0482928
Unigene242173_All	2.27625	0.0283061
Unigene24234_All	-6.00141	0.00081729
Unigene24237_All	-4.40808	0.0159474
Unigene24239_All	-2.37656	0.0211617
Unigene24240_All	-2.73219	0.0270819
Unigene24244_All	-3.56768	0.0499996
Unigene24257_All	-10.1189	0.00592505
Unigene24263_All	-2.23406	0.0332358
Unigene243557_All	3.11342	0.0304792
Unigene243583_All	2.66626	0.0273387
Unigene243665_All	2.81021	0.0297403
Unigene243830_All	2.26161	0.0138345
Unigene243835_All	2.76177	0.00569264
Unigene243836_All	3.33685	0.00193872
Unigene24406_All	-2.33442	0.0350811
Unigene244092_All	3.21917	0.0186196
Unigene244116_All	3.56673	0.0103451
Unigene244147_All	3.09085	0.0187317
Unigene244280_All	2.79986	0.000796496
Unigene244571_All	2.89239	0.0424163
Unigene244574_All	2.35364	0.0163557
Unigene244586_All	3.1141	0.0066422
Unigene24551_All	-3.28904	0.0188122
Unigene245533_All	2.09682	0.0339975
Unigene24594_All	-4.91032	0.0151525
Unigene246197_All	2.05838	0.037003
Unigene24632_All	-2.93768	0.0398491
Unigene246856_All	2.56294	0.0316986
Unigene247_All	-2.50936	0.0357605
Unigene247183_All	2.09273	0.0457683
Unigene247286_All	4.64386	0.0242212
Unigene247380_All	6.59246	0.000156764
Unigene247382_All	3.1677	0.0260957
Unigene247557_All	2.23502	0.043553
Unigene247615_All	2.02399	0.0153046
Unigene248022_All	3.44264	0.0392785
Unigene248151_All	4.12928	0.0413377
Unigene248367_All	2.87287	0.030962
Unigene248616_All	3.48712	0.0137641
Unigene248625_All	2.8739	0.0480858
Unigene24872_All	-2.97236	0.00653482
Unigene248850_All	4.68182	0.0377787
Unigene248878_All	2.47027	0.00496045
Unigene24941_All	-4.15785	0.034858
Unigene249699_All	3.42481	0.0421686
Unigene25018_All	-3.98995	0.0124721
Unigene250343_All	2.95916	0.0277898
Unigene250455_All	2.08469	0.0460408
Unigene250674_All	4.08901	0.0057949
Unigene250853_All	4.24933	0.00522279
Unigene25105_All	-3.13608	0.00346106
Unigene251290_All	2.40472	0.0118535
Unigene251486_All	2.73978	0.00276806
Unigene25153_All	-5.04439	0.0428172
Unigene25154_All	-4.96083	0.0447428
Unigene251744_All	3.16466	0.0338659
Unigene251865_All	2.41449	0.00471705
Unigene252041_All	5.17437	0.0314951
Unigene252238_All	3.27839	0.0229526
Unigene252412_All	4.09055	0.0132667
Unigene252522_All	2.86748	0.0469143
Unigene25260_All	-4.69249	0.0260731
Unigene25305_All	-2.89239	0.020586
Unigene253248_All	2.15727	0.00147046
Unigene253313_All	-3.55542	0.0173859
Unigene253663_All	3.85293	0.0022916
Unigene253665_All	2.7485	0.00548382
Unigene253672_All	2.07182	0.0205059
Unigene253877_All	2.25987	0.0305051
Unigene253891_All	2.75912	0.0470316
Unigene253908_All	2.10747	0.0303038
Unigene254097_All	2.16879	0.0167527
Unigene254304_All	2.03731	0.025979
Unigene254305_All	2.39141	0.0246956
Unigene254306_All	2.36213	0.0135414
Unigene254337_All	2.6547	0.00429178
Unigene254545_All	2.34023	0.0318691
Unigene254897_All	2.43911	0.0395039
Unigene255136_All	2.14189	0.0297435
Unigene25548_All	-2.66297	0.0477583
Unigene255611_All	2.62819	0.0466744
Unigene256071_All	2.57725	0.0470796
Unigene256094_All	2.36134	0.0256192
Unigene25622_All	-4.5025	0.0396911
Unigene256244_All	5.42321	0.0300331
Unigene25628_All	-4.04075	0.0489598
Unigene25630_All	-9.27612	0.0382078
Unigene25643_All	-3.33151	0.00335286
Unigene256503_All	2.83906	0.00677661
Unigene256636_All	2.8365	0.00642459
Unigene256654_All	2.07115	0.028716
Unigene256677_All	2.79635	0.0023268
Unigene256680_All	4.73439	9.49364e-05
Unigene256892_All	5.37778	0.00094325
Unigene256947_All	3.03953	0.0403142
Unigene257152_All	3.52001	0.0425089
Unigene257171_All	2.49163	0.03002
Unigene257172_All	4.34792	0.0357279
Unigene25734_All	-9.93958	0.04406
Unigene257412_All	2.92853	0.0241813
Unigene257465_All	2.22925	0.0277707
Unigene257956_All	2.88656	0.0274312
Unigene257986_All	3.98706	0.01472
Unigene2580_All	-2.57075	0.0109342
Unigene258110_All	2.29214	0.0183317
Unigene258181_All	3.17592	0.0117535
Unigene258277_All	2.45438	0.0439289
Unigene258770_All	3.58496	0.0219201
Unigene258808_All	2.36061	0.0444225
Unigene25919_All	-2.77259	0.0336116
Unigene259400_All	2.65583	0.0378853
Unigene259557_All	3.00884	0.035347
Unigene259596_All	2.55317	0.0356152
Unigene259641_All	2.25654	0.018607
Unigene259642_All	2.74318	0.0117229
Unigene260067_All	3.1676	0.0258854
Unigene260300_All	2.42183	0.0458077
Unigene260366_All	4.30055	0.0321778
Unigene260376_All	5.14684	0.0025561
Unigene260474_All	2.47111	0.0469055
Unigene260484_All	2.45511	0.002242
Unigene260780_All	3.23672	0.0394204
Unigene260807_All	2.67267	0.0157771
Unigene26087_All	-4.92125	0.039356
Unigene26093_All	-4.88264	0.0435614
Unigene260957_All	2.29564	0.0388457
Unigene261409_All	4.14818	0.0279844
Unigene26203_All	-2.68054	0.0386263
Unigene262049_All	-2.74351	0.0251157
Unigene26208_All	-4.01027	0.0231118
Unigene262123_All	3.96212	0.0427709
Unigene262317_All	2.45731	0.00905639
Unigene262691_All	2.42755	0.0351449
Unigene262930_All	2.85926	0.0351015
Unigene262970_All	2.60817	0.0163079
Unigene26333_All	-3.22925	0.00216457
Unigene263587_All	2.17108	0.0318787
Unigene263589_All	2.0978	0.0141706
Unigene263850_All	2.84776	0.0100487
Unigene263853_All	2.50486	0.0373427
Unigene264120_All	2.07268	0.0069028
Unigene264211_All	2.36502	0.000983911
Unigene264237_All	2.63597	0.0129486
Unigene264497_All	-9.7039	0.0281466
Unigene265082_All	3.3489	0.0123861
Unigene265124_All	5.58496	0.012985
Unigene265159_All	2.13887	0.0298891
Unigene265425_All	3.88671	0.0366626
Unigene265461_All	2.52303	0.0347728
Unigene265611_All	-2.44026	9.27396e-05
Unigene265612_All	-2.45331	0.0225839
Unigene265787_All	3.10962	0.033312
Unigene265788_All	2.93186	0.0100744
Unigene26610_All	-5.47573	0.00792717
Unigene266360_All	4.51802	0.0249382
Unigene266565_All	2.3079	0.0460008
Unigene266963_All	3.52567	0.0166315
Unigene267012_All	3.54432	0.0244734
Unigene267025_All	2.58972	0.0334151
Unigene267026_All	3.75404	0.00137195
Unigene267037_All	2.11306	0.00151081
Unigene26714_All	-3.07873	0.0102997
Unigene267282_All	2.17973	0.049847
Unigene267343_All	2.23394	0.0252244
Unigene26762_All	-2.4837	0.0191194
Unigene26774_All	2.00881	0.0179447
Unigene267775_All	2.50559	0.0388654
Unigene267926_All	3.90689	0.0449536
Unigene267959_All	2.43261	0.0448855
Unigene267960_All	3.73481	0.00823064
Unigene267978_All	2.40844	0.0327268
Unigene267992_All	2.04707	0.026535
Unigene268006_All	3.39868	0.0134858
Unigene268008_All	2.25843	0.004295
Unigene268017_All	2.29278	0.0132867
Unigene26803_All	-10.0471	0.020608
Unigene268101_All	5.2891	0.047353
Unigene268488_All	2.19809	0.0451657
Unigene26863_All	-2.90824	0.0488055
Unigene268700_All	2.99008	0.0241215
Unigene268858_All	2.91498	0.0123787
Unigene268943_All	2.09185	0.0373457
Unigene269148_All	2.39604	0.0219408
Unigene269235_All	3.69632	0.0442461
Unigene269256_All	2.26679	0.0486384
Unigene269310_All	2.9823	0.0342579
Unigene269312_All	3.26069	0.0120335
Unigene269577_All	-9.65821	0.0426851
Unigene26993_All	-10.0768	0.0105064
Unigene270077_All	-5.06609	0.0217269
Unigene270379_All	-2.12974	0.0151156
Unigene270407_All	2.36287	0.0136959
Unigene27043_All	-10.0112	0.0237591
Unigene271239_All	-2.62396	0.0494223
Unigene271241_All	-3.1913	0.0216791
Unigene271351_All	-4.27886	0.0314951
Unigene271379_All	-3.43911	0.0216949
Unigene271613_All	-3.59566	0.00754468
Unigene271676_All	-4.74514	0.0202873
Unigene271682_All	-2.29821	0.0161083
Unigene271686_All	-2.55348	0.0365283
Unigene271839_All	-4.87832	0.0278774
Unigene272565_All	-2.75168	0.000980123
Unigene272964_All	-2.7605	0.0300808
Unigene27317_All	-4.23057	0.0162454
Unigene273180_All	-2.40914	0.030635
Unigene273589_All	2.63509	0.0205479
Unigene273611_All	-2.83567	0.0138059
Unigene274010_All	-3.12951	0.0117693
Unigene274358_All	-2.18402	0.0487314
Unigene274400_All	2.08545	0.0183121
Unigene274401_All	2.01296	0.0467291
Unigene274636_All	-2.89172	0.0486268
Unigene27475_All	-2.4134	0.0474514
Unigene27490_All	-3.8685	0.0427751
Unigene275465_All	-2.23663	0.0231688
Unigene2755_All	-9.99435	0.0134994
Unigene275546_All	-4.25683	0.0487924
Unigene27575_All	-4.32793	0.0179102
Unigene275898_All	-4.43507	0.0300384
Unigene27593_All	-4.33131	0.011686
Unigene276547_All	-3.04385	0.0325298
Unigene276650_All	-2.75702	0.0220744
Unigene276673_All	-2.64461	0.00786307
Unigene27720_All	-2.86074	0.0358419
Unigene277277_All	2.029	0.016111
Unigene277532_All	-2.65912	0.0338995
Unigene277606_All	-3.95767	0.00148919
Unigene277618_All	-2.22441	0.0163716
Unigene277856_All	3.12119	0.000178339
Unigene277858_All	2.15071	0.0105696
Unigene277861_All	2.41542	0.00115478
Unigene277866_All	2.28977	0.000390069
Unigene277867_All	2.11507	0.00164021
Unigene277868_All	2.49369	0.00118922
Unigene277869_All	3.08027	0.00332736
Unigene277870_All	2.64106	0.00105971
Unigene278112_All	-4.44708	0.0314951
Unigene278118_All	-2.7981	0.000222316
Unigene27812_All	-9.47978	0.0157968
Unigene27834_All	-3.2603	0.0144981
Unigene278658_All	-2.26414	0.0468266
Unigene278815_All	-2.30271	0.0465136
Unigene27902_All	-4.9571	0.0136415
Unigene279214_All	-2.72437	0.0418497
Unigene27927_All	-4.47249	0.0212107
Unigene279308_All	3.2674	1.27052e-06
Unigene279311_All	2.35533	0.00420462
Unigene279318_All	2.35805	0.00307599
Unigene279324_All	2.25192	0.0308497
Unigene279884_All	-4.1511	0.0273903
Unigene280004_All	-9.92184	0.0158893
Unigene28006_All	-9.87958	0.0263445
Unigene280572_All	-4.60768	0.0112565
Unigene280574_All	-3.38499	0.00674642
Unigene280608_All	-2.76209	0.0310009
Unigene28075_All	3.39522	0.0196634
Unigene280775_All	-2.36815	0.0427587
Unigene28160_All	-3.33415	0.0472631
Unigene28245_All	-3.1652	0.0171762
Unigene282576_All	-2.13119	0.0269689
Unigene282718_All	-2.44765	0.0307522
Unigene28281_All	-3.1765	0.0149241
Unigene283350_All	-2.7286	0.0243735
Unigene283514_All	2.14582	0.00479645
Unigene283516_All	2.17018	0.0057731
Unigene283686_All	-4.40372	0.0169522
Unigene283912_All	-5.14818	0.027667
Unigene284193_All	-2.47237	0.0379597
Unigene284205_All	-2.58256	0.0315728
Unigene284246_All	-9.74147	0.0443367
Unigene284267_All	-2.53874	0.0398956
Unigene284316_All	-4.46241	0.0214764
Unigene284561_All	-2.75791	0.049274
Unigene28471_All	-4.20645	0.0405388
Unigene284922_All	-3.93618	0.0427683
Unigene285219_All	2.155	0.0102828
Unigene285223_All	2.26225	0.0108921
Unigene285277_All	-2.34852	0.0253086
Unigene285620_All	2.10448	0.0330154
Unigene285689_All	-2.52199	0.0451606
Unigene2859_All	-4.30858	0.0111109
Unigene28633_All	-9.62936	0.0208944
Unigene286440_All	-3.87036	0.0224222
Unigene28651_All	-9.34873	0.0454721
Unigene28699_All	-2.28033	0.0170688
Unigene287611_All	-4.43417	0.0055603
Unigene287826_All	-2.91035	0.0103607
Unigene288237_All	-2.76587	0.00121907
Unigene288543_All	-2.73918	0.0422798
Unigene288559_All	-2.14229	0.0454546
Unigene288560_All	-10.8796	0.00434146
Unigene288979_All	-3.86295	0.010055
Unigene288980_All	-2.926	0.0179458
Unigene289159_All	-3.44986	0.00933411
Unigene289321_All	-3.97453	0.00388134
Unigene289344_All	-2.26112	0.0328598
Unigene28935_All	-3.38054	0.0441442
Unigene290076_All	-3.9959	0.0318597
Unigene290430_All	-5.39613	0.0220243
Unigene290436_All	-4.21322	0.0355741
Unigene29051_All	-5.1416	0.00258803
Unigene291360_All	-9.54689	0.04095
Unigene291652_All	-4.31487	0.026283
Unigene291768_All	-2.67094	0.00983356
Unigene292079_All	4.45505	0.0455507
Unigene292117_All	-2.5202	0.0353508
Unigene293211_All	-9.54303	0.0436707
Unigene293243_All	-3.90689	0.0326887
Unigene293282_All	-2.59684	0.0173798
Unigene293585_All	-9.78463	0.0402546
Unigene29361_All	-3.87941	0.0111255
Unigene29386_All	-3.04669	0.0493301
Unigene29392_All	-3.00765	0.0397853
Unigene294842_All	-2.41356	0.0446537
Unigene294929_All	-2.07152	0.0239862
Unigene29504_All	-9.77149	0.04659
Unigene295208_All	-3.96123	0.0485603
Unigene2954_All	-9.54303	0.0433681
Unigene295496_All	-2.66539	0.0422501
Unigene295643_All	-2.72649	0.0336041
Unigene295850_All	-2.5616	0.0438359
Unigene296036_All	-2.71	0.0383604
Unigene296042_All	-3.52788	0.0294418
Unigene296226_All	-2.79688	0.0400168
Unigene296263_All	-2.20581	0.0284598
Unigene296374_All	-2.00467	0.00830712
Unigene296574_All	-3.07615	0.0175324
Unigene296575_All	-4.26331	0.00495578
Unigene296581_All	-4.15063	0.0355105
Unigene296912_All	-4.46761	0.0494148
Unigene296926_All	-4.16278	0.00868916
Unigene297093_All	2.62791	0.00771728
Unigene297146_All	-2.92246	0.00954966
Unigene297780_All	-2.97001	0.0187475
Unigene297919_All	-4.85175	0.0284303
Unigene298099_All	-2.15083	0.00715487
Unigene299795_All	-3.70314	0.0358789
Unigene300218_All	-3.05149	0.0234568
Unigene3006_All	2.42681	0.0350792
Unigene300732_All	-3.00554	0.0349714
Unigene301338_All	-3.12338	0.0413164
Unigene301583_All	-3.18633	0.0136674
Unigene30169_All	-9.47573	0.0353538
Unigene301734_All	-5.87958	0.0223582
Unigene301959_All	-2.81737	0.0445833
Unigene302222_All	-5.19741	0.0269406
Unigene302479_All	-2.48829	0.0251423
Unigene302484_All	-2.29105	0.0214389
Unigene302609_All	-3.23466	0.0395039
Unigene303320_All	-3.0438	0.0399776
Unigene303329_All	-2.82034	0.0394784
Unigene30347_All	-2.43911	0.0134411
Unigene304152_All	-2.58496	0.0263732
Unigene30434_All	-2.2503	0.0416501
Unigene30455_All	-2.72489	0.00913485
Unigene30485_All	-9.58496	0.0483123
Unigene30503_All	-2.66111	0.0160556
Unigene305405_All	-3.78671	0.000415799
Unigene305418_All	-3.38503	0.001118
Unigene305419_All	-3.32996	0.0062662
Unigene305420_All	-3.09339	0.00033268
Unigene305426_All	-2.01965	0.0329259
Unigene305506_All	-2.72995	0.0328161
Unigene305835_All	-2.25601	0.0350606
Unigene305836_All	-2.77052	0.00764607
Unigene305838_All	-2.47935	0.0239218
Unigene305924_All	-3.34062	0.0439696
Unigene305991_All	-3.03122	0.00643199
Unigene306049_All	-2.80481	0.0388503
Unigene306213_All	-2.4494	0.0117942
Unigene30688_All	-3.98272	0.0440673
Unigene30692_All	-9.31741	0.041221
Unigene307077_All	-4.09954	0.0451307
Unigene307118_All	-4.118	0.0237868
Unigene30718_All	-2.38049	0.0277018
Unigene307219_All	-3.8953	0.0118974
Unigene30736_All	-2.68032	0.0448161
Unigene30752_All	-10.4757	0.00214371
Unigene307733_All	-9.85175	0.0423995
Unigene308225_All	-3.81203	0.0324015
Unigene308530_All	-2.67844	0.0256628
Unigene308684_All	2.85505	0.0259684
Unigene30893_All	-3.3322	0.0483901
Unigene308953_All	2.92057	0.0314986
Unigene30916_All	-2.7794	0.0451256
Unigene309233_All	-2.31504	0.0473742
Unigene30932_All	-2.90504	0.0196774
Unigene3095_All	-3.29727	0.0473484
Unigene309527_All	2.35156	0.0419098
Unigene309595_All	2.35338	0.00726978
Unigene309728_All	4.41504	0.0157968
Unigene310560_All	2.71645	0.0158605
Unigene310699_All	3.13407	0.00340749
Unigene311090_All	2.1494	0.0364141
Unigene311103_All	4.03868	0.037082
Unigene311105_All	2.86809	0.0037789
Unigene311106_All	3.13835	0.00968381
Unigene311114_All	3.6601	0.0149048
Unigene311122_All	4.16559	0.0242511
Unigene311124_All	3.78051	0.0122239
Unigene311136_All	2.05445	0.0391716
Unigene311137_All	2.19446	0.0111714
Unigene311138_All	2.36898	0.0292034
Unigene311140_All	2.60407	0.019451
Unigene311144_All	2.25686	0.0240753
Unigene311154_All	2.64679	0.0370652
Unigene311156_All	2.17754	0.0297018
Unigene311158_All	2.63718	0.0387059
Unigene311168_All	2.33448	0.0257336
Unigene311171_All	3.48005	0.000847197
Unigene311173_All	2.2763	0.0327427
Unigene311174_All	3.42457	0.00527077
Unigene311178_All	2.26341	0.0317303
Unigene311181_All	2.22977	0.020782
Unigene311184_All	2.20924	0.0384605
Unigene311185_All	2.63528	0.032655
Unigene311187_All	3.15244	0.0421687
Unigene311190_All	2.1375	0.0395583
Unigene311193_All	2.39829	0.030488
Unigene311198_All	2.26641	0.0134603
Unigene311199_All	2.31062	0.0332874
Unigene311206_All	2.56094	0.0283386
Unigene311211_All	2.0056	0.0472389
Unigene311214_All	2.38414	0.0160244
Unigene311217_All	2.47265	0.0359262
Unigene311219_All	2.41639	0.046404
Unigene311220_All	2.31568	0.0194228
Unigene31131_All	-9.89785	0.0357303
Unigene311358_All	2.19931	0.0498818
Unigene31140_All	-4.10154	0.0262138
Unigene311505_All	2.77362	0.0395039
Unigene311506_All	2.01658	0.0453971
Unigene311510_All	2.67675	0.00599274
Unigene311555_All	2.71131	0.0115637
Unigene311572_All	2.2501	0.0198834
Unigene311614_All	2.92214	0.0335234
Unigene31162_All	-4.58812	0.0189274
Unigene31163_All	-3.55158	0.0204862
Unigene311705_All	2.74607	0.039062
Unigene312078_All	2.67314	0.010047
Unigene312345_All	2.94386	0.00563965
Unigene313316_All	4.18763	0.0314951
Unigene31335_All	-2.0938	0.0269722
Unigene31336_All	-2.58896	4.66105e-05
Unigene31337_All	-2.01167	0.0124548
Unigene313474_All	3.73147	0.0156638
Unigene313936_All	2.80199	0.0405796
Unigene314398_All	2.1825	0.00903148
Unigene31484_All	-2.6455	0.0242589
Unigene314876_All	2.58352	0.00432002
Unigene315111_All	3.0163	0.0335232
Unigene315943_All	3.79874	0.0314951
Unigene316531_All	4.24249	0.00363656
Unigene316660_All	2.33678	0.0234063
Unigene316781_All	2.09997	0.0459093
Unigene317069_All	2.43075	0.00511227
Unigene317077_All	3.16451	0.00798615
Unigene317078_All	2.56196	0.00898988
Unigene317081_All	2.17846	0.0312783
Unigene317085_All	2.6661	0.00112331
Unigene317088_All	4.24068	0.00828936
Unigene317279_All	3.29218	0.0428502
Unigene317296_All	2.18506	0.0263007
Unigene317297_All	2.55339	0.0482185
Unigene317316_All	3.34774	0.0160635
Unigene317320_All	3.32862	0.0395039
Unigene318006_All	2.52303	0.0355967
Unigene318073_All	3.06995	0.0192715
Unigene31841_All	-2.06115	0.0296853
Unigene318693_All	2.68206	0.0218066
Unigene318741_All	2.02862	0.000856986
Unigene318745_All	3.66579	0.00254192
Unigene318746_All	2.46705	0.00152357
Unigene31887_All	-4.38802	0.0386681
Unigene318883_All	4.32707	0.00724466
Unigene318919_All	3.28885	0.0290155
Unigene319176_All	2.5232	0.023416
Unigene31979_All	-3.48938	0.0424089
Unigene319819_All	2.45308	0.00211911
Unigene320085_All	4.01947	0.0314951
Unigene320330_All	2.63631	0.0319918
Unigene320859_All	3.3159	0.00907073
Unigene320955_All	2.29609	0.0487484
Unigene321369_All	2.60625	0.0269025
Unigene321373_All	5.87856	0.0430135
Unigene321738_All	2.50054	0.00998863
Unigene321740_All	2.37973	0.025469
Unigene322243_All	2.15733	0.014431
Unigene32225_All	-4.37255	0.00882525
Unigene322250_All	-2.32536	0.0356849
Unigene32271_All	-4.32553	0.0191561
Unigene322845_All	2.43644	0.0334499
Unigene32285_All	-4.47573	0.0132266
Unigene323173_All	2.06345	0.00756446
Unigene323193_All	2.35936	0.000774937
Unigene32335_All	-9.46761	0.0308126
Unigene32339_All	-3.07866	0.0476577
Unigene32347_All	-3.24005	0.0261734
Unigene32361_All	-2.98839	0.0216875
Unigene323635_All	2.15193	0.0174398
Unigene323645_All	2.03236	0.018768
Unigene323655_All	2.23714	0.00342446
Unigene323740_All	4.52526	0.00462187
Unigene323888_All	3.41447	0.000195897
Unigene323892_All	4.19967	3.0576e-05
Unigene324531_All	3.63227	0.00756081
Unigene325064_All	2.05848	0.0074172
Unigene325080_All	2.66985	0.0466579
Unigene325626_All	2.57521	0.0485999
Unigene325639_All	2.22793	0.0366746
Unigene325667_All	2.65253	0.0395039
Unigene325713_All	2.80735	0.0169426
Unigene326133_All	2.0883	0.0207737
Unigene326296_All	2.15477	0.0264519
Unigene326405_All	2.41265	0.0415673
Unigene326486_All	2.08235	0.0439944
Unigene326704_All	2.23923	0.00963881
Unigene328003_All	3.93213	0.0425353
Unigene328016_All	4.85031	0.037158
Unigene328312_All	4.52617	0.0149407
Unigene328355_All	2.1093	0.0232371
Unigene328952_All	2.07062	0.0131213
Unigene329694_All	2.33003	0.00860547
Unigene329695_All	2.51746	0.00599828
Unigene329700_All	3.20869	0.0303268
Unigene329725_All	2.42146	0.0038908
Unigene329729_All	2.14209	0.000334777
Unigene329735_All	2.32931	0.0311086
Unigene330003_All	-2.62149	0.0474132
Unigene330007_All	-2.61813	0.0366839
Unigene330103_All	3.05491	0.0404691
Unigene330234_All	2.20348	0.0465204
Unigene330258_All	3.19082	0.0040475
Unigene330633_All	2.41278	0.0225485
Unigene331116_All	4.15131	0.00932687
Unigene331124_All	2.54749	0.0226529
Unigene331276_All	3.91995	0.0388146
Unigene331430_All	2.19559	0.0332012
Unigene331449_All	2.25687	0.00978596
Unigene33160_All	-9.88264	0.00860968
Unigene331782_All	2.32942	0.0240277
Unigene331804_All	2.3154	0.0496259
Unigene331997_All	2.12215	0.0324508
Unigene332030_All	3.9542	0.0177872
Unigene332348_All	2.10084	0.0319403
Unigene332367_All	3.94851	0.0290717
Unigene33261_All	-10.3531	0.0093007
Unigene332710_All	2.36842	0.0225303
Unigene332717_All	3.93775	0.0212076
Unigene332727_All	2.28743	0.0172097
Unigene33333_All	-2.81237	0.0184398
Unigene33344_All	-3.70821	0.0173438
Unigene333688_All	3.08046	0.0457906
Unigene334477_All	2.15472	0.0332603
Unigene335027_All	2.03056	0.0028157
Unigene335107_All	2.26721	0.00263244
Unigene33517_All	-4.78905	0.012644
Unigene335236_All	3.28331	0.0402932
Unigene33528_All	-10.1548	0.00591062
Unigene335456_All	2.51096	0.0155796
Unigene335457_All	3.94725	0.0189004
Unigene335460_All	2.64111	0.0335869
Unigene335461_All	2.24897	0.0471363
Unigene335864_All	2.29839	0.0426977
Unigene33599_All	-3.56036	0.00732433
Unigene33650_All	-9.59246	0.0249571
Unigene336945_All	2.79391	0.0149946
Unigene337012_All	2.73396	0.000685392
Unigene337229_All	3.34199	0.0275001
Unigene33764_All	-2.63364	0.0119308
Unigene337723_All	3.5518	0.0280776
Unigene33864_All	-4.61667	0.00303416
Unigene33924_All	-2.27845	0.0365451
Unigene339434_All	4.05819	0.0112757
Unigene339922_All	2.81485	0.00282023
Unigene339984_All	5.98299	0.015382
Unigene339996_All	4.20163	0.0314951
Unigene340003_All	3.75861	0.0325981
Unigene340010_All	2.6111	0.0163337
Unigene340045_All	2.7866	0.0475049
Unigene340062_All	4.96963	0.0179036
Unigene340079_All	2.42502	0.0225398
Unigene340107_All	2.25123	0.0390011
Unigene34064_All	-4.2854	0.0297598
Unigene340699_All	2.28739	0.0405709
Unigene340841_All	2.14756	0.0197984
Unigene34112_All	-4.85798	0.0314951
Unigene3414_All	-2.8186	0.0482323
Unigene341423_All	-9.32193	0.0314951
Unigene341710_All	2.07427	0.0459906
Unigene341785_All	2.14557	0.0416168
Unigene342065_All	2.96917	0.0206357
Unigene3422_All	-2.67506	0.027442
Unigene34340_All	-3.69067	0.00981442
Unigene343437_All	2.42413	0.0197563
Unigene343482_All	2.13366	0.0134228
Unigene343626_All	3.02165	0.0054038
Unigene343644_All	2.35856	0.0497722
Unigene343649_All	2.38973	0.013563
Unigene343650_All	4.55459	0.0140798
Unigene34400_All	-2.98706	0.0327309
Unigene34433_All	-5.26679	0.0133836
Unigene344354_All	2.41938	0.0240616
Unigene34466_All	-2.30364	0.0358111
Unigene34471_All	-4.8314	0.0299825
Unigene344746_All	2.12519	0.0111058
Unigene345139_All	3.40688	0.031561
Unigene346227_All	3.25519	0.0289075
Unigene34628_All	2.07948	0.0467372
Unigene347_All	-4.11894	0.0040298
Unigene348498_All	2.83149	0.00471475
Unigene348635_All	3.01402	0.0222931
Unigene348659_All	2.61764	0.00206298
Unigene348982_All	2.72247	0.0335341
Unigene34948_All	-4.03628	0.0442197
Unigene349591_All	-3.32499	0.00345521
Unigene349644_All	-3.08399	0.0240337
Unigene349912_All	-2.8894	0.0142403
Unigene350348_All	-3.56282	0.00424961
Unigene350849_All	2.19136	0.0246094
Unigene350893_All	-2.4269	0.00724972
Unigene350904_All	-3.28681	0.00965065
Unigene350906_All	-9.98868	0.0202043
Unigene351096_All	-2.8232	0.00911923
Unigene351273_All	-9.87958	0.030712
Unigene351292_All	-2.63421	0.00287653
Unigene351294_All	-2.05652	0.0304679
Unigene351353_All	-9.86419	0.0428818
Unigene351471_All	-3.25932	0.0376651
Unigene351680_All	-10.0795	0.0279377
Unigene352002_All	-2.80735	0.0010541
Unigene35225_All	-2.50179	0.0163128
Unigene352623_All	-4.28204	0.0174384
Unigene352699_All	-3.74024	0.0421354
Unigene35273_All	-3.83978	0.0314951
Unigene352792_All	-9.94251	0.0196354
Unigene352894_All	-2.14826	0.0423135
Unigene353117_All	-3.15505	0.0497095
Unigene353375_All	-5.37069	0.0347842
Unigene353540_All	-3.62191	0.00139598
Unigene353746_All	-9.69349	0.0357234
Unigene353787_All	-2.75556	0.0414287
Unigene353973_All	-3.90923	0.0413924
Unigene354133_All	-10.0056	0.0439631
Unigene354459_All	-4.63684	0.0150063
Unigene354566_All	-9.56986	0.0481814
Unigene355017_All	-4.38333	0.0347227
Unigene355233_All	-2.98299	0.0446278
Unigene355439_All	-5.21403	0.00579125
Unigene355758_All	-2.6619	0.0216382
Unigene355761_All	-2.8833	0.0145872
Unigene355765_All	-2.51813	0.0195303
Unigene355789_All	-2.57377	0.0310761
Unigene355992_All	2.10417	0.0477927
Unigene356032_All	-2.33007	0.0220549
Unigene356198_All	-2.14013	0.014505
Unigene356219_All	-2.39935	0.0200161
Unigene356234_All	-10.4998	0.0125356
Unigene356263_All	-2.53567	0.0231345
Unigene356293_All	-2.97707	0.0360073
Unigene356462_All	-2.44727	0.0414357
Unigene356464_All	-3.31651	0.0268468
Unigene356466_All	-2.67843	0.0270132
Unigene356467_All	-3.17414	0.0119333
Unigene356501_All	-5.03228	0.00548493
Unigene356504_All	-4.32895	0.0049139
Unigene356505_All	-2.57635	0.0390712
[truncated: 1,582 more rows]

## Sheet: miRNA
id	log2(fc)	PValue
hsa-miR-100-3p	-1.21401	0.0154494
hsa-miR-10a-3p	4.11151	0.0164765
hsa-miR-10a-5p	3.61206	0.000385064
hsa-miR-1247-3p	3.38827	0.00130099
hsa-miR-1298-5p	2.09268	0.000322504
hsa-miR-1304-3p	7.40798	0.000108577
hsa-miR-135a-5p	1.62244	0.0410399
hsa-miR-141-3p	3.39269	0.000579568
hsa-miR-141-5p	2.7849	0.00290999
hsa-miR-182-5p	-1.40333	0.0220079
hsa-miR-184	-3.8161	4.37442e-05
hsa-miR-1908-5p	-1.35592	0.0124233
hsa-miR-200a-3p	2.00625	0.00499608
hsa-miR-200a-5p	1.75489	0.00492375
hsa-miR-200b-3p	1.23828	0.0142147
hsa-miR-200b-5p	1.76553	0.0154786
hsa-miR-200c-3p	2.75489	0.00302061
hsa-miR-204-5p	-1.43314	0.00411064
hsa-miR-205-5p	6.22789	6.88399e-05
hsa-miR-224-5p	1.42089	0.00598247
hsa-miR-3131	3.7794	0.000418069
hsa-miR-3159	-1.46657	0.045998
hsa-miR-372-3p	1.88381	0.0253532
hsa-miR-383-5p	2.1652	0.0013872
hsa-miR-429	2.22074	0.00237809
hsa-miR-452-3p	2.52356	0.0475052
hsa-miR-452-5p	1.76229	0.0133543
hsa-miR-4524a-5p	1.79141	0.0155621
hsa-miR-4649-3p	7.22882	0.0357911
hsa-miR-4664-3p	-1.65896	0.0123373
hsa-miR-4685-3p	-1.88336	0.00530437
hsa-miR-4707-3p	-6.93467	3.76072e-08
hsa-miR-4742-3p	-1.47301	0.0359329
hsa-miR-4767	1.44668	0.0357255
hsa-miR-4785	1.51019	0.0455144
hsa-miR-4802-5p	-7.16993	0.0415363
hsa-miR-4803	7.47573	0.0101983
hsa-miR-483-3p	-1.52738	0.000410364
hsa-miR-501-5p	-3.19202	3.45853e-05
hsa-miR-548ai	1.49712	0.0288463
hsa-miR-548h-5p	1.48244	0.0110967
hsa-miR-548s	-2.0372	0.0104305
hsa-miR-556-3p	3.90689	0.0198445
hsa-miR-570-5p	1.49712	0.0290518
hsa-miR-670-3p	2.99095	0.00661862
hsa-miR-6718-5p	-2.06236	0.000956513
hsa-miR-6806-3p	-2.29624	0.0227562
hsa-miR-7641	-1.54758	0.0136012
hsa-miR-96-5p	-1.641	0.0104798

## Sheet: DMR associated genes
GeneID	GeneSymbol	Chr	Start	End	Log2Ratio	Pvalue	Regions	up/down
101345937	CHID1	chr11	868419	868968	1.04685	0.0052016	3UTR	UP
101344421	ATP8A2	chr13	26594261	26594810	1.01409	0.0038989	3UTR	UP
101360061	SIAH3	chr13	46356141	46356690	1.16631	0.0021022	3UTR	UP
101362052	FAM155A	chr13	107821406	107821955	1.11827	0.0068216	3UTR	UP
101353310	EML1	chr14	100406777	100407326	1.10145	0.00114156	3UTR	UP
101344457	NIPA1	chr15	23048056	23048555	1.0197	0.0097961	3UTR	UP
101353132	CARHSP1	chr16	8947878	8948427	1.19125	0.00032187	3UTR	UP
101354585	CTC1	chr17	8129091	8129640	0.976833	0.002005	3UTR	UP
101352304	UNC13A	chr19	17713597	17714146	1.00591	4.4544e-05	3UTR	UP
101357668	PTPN18	chr2	131132430	131132929	1.03027	0.00115713	3UTR	UP
101356993	HIC2	chr22	21802630	21803179	1.53367	0.0094793	3UTR	UP
101351955	ST6GAL1	chr3	186795495	186796044	2.71347	3.8177e-07	3UTR	UP
101350076	LPP	chr3	188601799	188602348	1.04263	0.0042961	3UTR	UP
101340773	NACC2	chr9	138899619	138900168	1.0509	0.00107651	3UTR	UP
101360278	LHFP	chr13	39917405	39917904	-1.09035	8.2645e-07	3UTR	DOWN
101359092	AKAP13	chr15	86289374	86289873	-1.04142	0.00096229	3UTR	DOWN
101360474	KHDRBS1	chr1	32478300	32478849	1.00775	0.0044563	Upstream1K	UP
101348309	S100A4	chr1	153518449	153518948	1.00645	0.00042434	Upstream1K	UP
101351766	ZNHIT3	chr17	34840935	34841484	1.01722	0.0031833	Upstream1K	UP
538547	CCDC165	chr18	8716369	8716868	1.10642	0.00094139	Upstream1K	UP
101349061	MSGN1	chr2	17997176	17997675	1.26564	4.3784e-11	Upstream1K	UP
285051	C2orf61	chr2	47382840	47383389	0.853407	0.0141003	Upstream1K	UP
101341543	CTCFL	chr20	56100178	56100727	1.05207	0.0095639	Upstream1K	UP
101357903	ESYT3	chr3	138152371	138152920	1.07402	0.0030573	Upstream1K	UP
101358588	SLC33A1	chr3	155572636	155573185	1.11776	0.0087241	Upstream1K	UP
750726	USP17	chr4	9216322	9216871	1.01491	0.00127881	Upstream1K	UP
101352161	EYA4	chr6	133561219	133561768	1.06379	0.00121772	Upstream1K	UP
693181	MIR596	chr8	1764151	1764700	1.10864	0.00097515	Upstream1K	UP
9683358	RAD54B	chr8	95487432	95487931	1.22302	0.0032164	Upstream1K	UP
852835	ALG13	chrX	110923318	110923867	1.00443	1.72011e-05	Upstream1K	UP
101346253	TP73	chr1	3627773	3628322	1.46038	0.003535	Intron	UP
101345570	CAMTA1	chr1	7258775	7259324	1.1008	0.0092359	Intron	UP
101345570	CAMTA1	chr1	7505572	7506071	1.23958	0.006302	Intron	UP
101340329	KIF1B	chr1	10369907	10370456	1.0716	2.8862e-07	Intron	UP
101356383	PDPN	chr1	13911101	13911600	1.25416	0.00032357	Intron	UP
101359101	KAZN	chr1	15175457	15176006	1.11548	0.0085761	Intron	UP
101359101	KAZN	chr1	15231897	15232446	1.1167	0.0037568	Intron	UP
101355612	FHAD1	chr1	15676760	15677309	1.09534	0.0058363	Intron	UP
101351237	IGSF21	chr1	18505877	18506376	1.07268	0.00172361	Intron	UP
101346391	NIPAL3	chr1	24758181	24758680	1.07331	7.8401e-05	Intron	UP
101340374	WASF2	chr1	27783784	27784333	1.146	0.00022407	Intron	UP
101353656	EPB41	chr1	29354956	29355505	1.02895	0.0073427	Intron	UP
101342568	PUM1	chr1	31445875	31446504	1.12466	0.00125957	Intron	UP
101353985	HPCA	chr1	33353817	33354366	1.23153	0.00103616	Intron	UP
101345090	CSMD2	chr1	34420322	34420871	1.04183	8.0056e-08	Intron	UP
101347577	ZMYM4	chr1	35833146	35833695	1.00335	0.00118356	Intron	UP
101356782	ZYG11B	chr1	53249084	53249633	1.16149	0.00038148	Intron	UP
101346978	LRP8	chr1	53716630	53717179	0.934113	0.00023846	Intron	UP
101360887	DAB1	chr1	58702260	58702759	1.35763	0.00093955	Intron	UP
510406	CYP2J2	chr1	60382325	60382874	1.09956	0.0033576	Intron	UP
101350676	INADL	chr1	62449343	62449842	1.22446	3.7833e-05	Intron	UP
101350676	INADL	chr1	62595494	62596043	1.04735	0.0097604	Intron	UP
101347803	DDAH1	chr1	85993834	85994333	1.42639	0.00023756	Intron	UP
101341840	EPHX4	chr1	92522594	92523093	1.03853	0.00105843	Intron	UP
101346399	FNBP1L	chr1	93922107	93922606	1.03177	0.00187988	Intron	UP
101343542	HIAT1	chr1	100529150	100529649	1.27505	0.0043834	Intron	UP
101346774	OLFM3	chr1	102455545	102456044	1.1452	0.0044247	Intron	UP
101352832	SLC25A24	chr1	108685234	108685783	1.25545	0.0037824	Intron	UP
101348558	CELSR2	chr1	109809570	109810119	1.01491	0.00037717	Intron	UP
101340469	TRIM33	chr1	114992100	114992649	1.03364	0.0060802	Intron	UP
101360769	PTGFRN	chr1	117459740	117460289	1.1794	0.0064995	Intron	UP
101360769	PTGFRN	chr1	117472317	117472816	1.10155	0.0030979	Intron	UP
101358847	WARS2	chr1	119597397	119597896	1.30412	0.00148147	Intron	UP
101355662	PLEKHO1	chr1	150128415	150128964	1.40566	0.0029442	Intron	UP
101361060	TUFT1	chr1	151539344	151539893	1.00881	0.0038835	Intron	UP
101359326	KCNN3	chr1	154694110	154694659	0.919214	0.00043597	Intron	UP
101353775	NOS1AP	chr1	162301972	162302521	1.46023	0.00132177	Intron	UP
101358525	UCK2	chr1	165842619	165843168	1.02323	0.0064383	Intron	UP
101345999	CD247	chr1	167419304	167419853	1.16864	0.00051726	Intron	UP
101344202	RC3H1	chr1	173946628	173947127	1.15968	0.00136092	Intron	UP
101344611	RABGAP1L	chr1	174344764	174345263	1.01124	0.0094226	Intron	UP
101349608	RASAL2	chr1	178100841	178101390	1.00404	0.00194409	Intron	UP
101356452	RGSL1	chr1	182480604	182481153	1.27645	0.00084174	Intron	UP
101360306	LAMC1	chr1	183088902	183089550	1.02565	0.0023368	Intron	UP
101343195	FAM5C	chr1	190083515	190084064	1.05062	0.00044076	Intron	UP
101341253	UCHL5	chr1	193006462	193007011	1.28861	2.4673e-08	Intron	UP
101347333	CAMSAP2	chr1	200718947	200719496	1.14824	0.0046187	Intron	UP
101348171	MFSD4	chr1	205541397	205541896	1.16531	0.00036307	Intron	UP
101353267	ATF3	chr1	212749453	212749952	1.05783	0.0046027	Intron	UP
101357370	USH2A	chr1	216275262	216275761	1.08698	0.0092964	Intron	UP
101342163	DISP1	chr1	223048158	223048707	1.19552	0.00150416	Intron	UP
101340969	FBXO28	chr1	224312681	224313180	1.0158	0.00116465	Intron	UP
101361514	WDR26	chr1	224615691	224616190	1.02365	0.00097575	Intron	UP
513095	ENAH	chr1	225798814	225799371	1.03358	0.0027187	Intron	UP
101349278	PCNXL2	chr1	233420575	233421074	1.04739	0.0025562	Intron	UP
101349445	RGS7	chr1	240976185	240976734	1.64695	0.00092461	Intron	UP
101351105	ADARB2	chr10	1281365	1281914	1.04051	0.00052413	Intron	UP
101355872	PRKCQ	chr10	6592040	6592589	1.06215	0.0033202	Intron	UP
101355615	SFMBT2	chr10	7395238	7395737	1.06846	0.00049712	Intron	UP
101355615	SFMBT2	chr10	7448210	7448759	1.12145	2.2569e-06	Intron	UP
101350143	CAMK1D	chr10	12490467	12491016	1.22278	0.00084221	Intron	UP
100220013	FAM107B	chr10	14654752	14655301	1.30887	0.0087802	Intron	UP
101352548	PTER	chr10	16486364	16486913	1.19695	9.6916e-05	Intron	UP
101355022	PLXDC2	chr10	20470234	20470733	1.37772	1.76927e-05	Intron	UP
101347353	NEBL	chr10	21200773	21201322	0.926315	0.0007768	Intron	UP
101347095	MLLT10	chr10	21879357	21879906	1.07046	8.4505e-05	Intron	UP
101346840	DNAJC1	chr10	22081111	22081610	0.916732	0.00047656	Intron	UP
101341685	ARMC4	chr10	28123667	28124216	1.00749	0.0049161	Intron	UP
101341943	MPP7	chr10	28391676	28392225	1.13013	0.00062119	Intron	UP
101341943	MPP7	chr10	28520631	28521130	1.05429	0.000257	Intron	UP
101342195	WAC	chr10	28823825	28824324	1.06602	0.00056159	Intron	UP
79741	C10orf68	chr10	32890840	32891389	1.09207	0.00110172	Intron	UP
101360881	ITGB1	chr10	33191278	33191827	2.13456	0.00083544	Intron	UP
1082183	ALOX5	chr10	45930437	45930986	1.04623	0.009022	Intron	UP
101346785	NCOA4	chr10	51572777	51573326	1.09427	0.0076221	Intron	UP
101343558	RHOBTB1	chr10	62668302	62668801	1.21877	0.0033032	Intron	UP
101342534	HERC4	chr10	69788487	69788986	1.32546	0.00191843	Intron	UP
101362070	TET1	chr10	70419908	70420407	1.04198	0.00159709	Intron	UP
101342434	SLC29A3	chr10	73095927	73096476	0.940951	0.0022413	Intron	UP
101350153	VCL	chr10	75797983	75798532	1.06921	0.0088246	Intron	UP
83938	C10orf11	chr10	77740590	77741139	1.11677	0.0083603	Intron	UP
83938	C10orf11	chr10	77765267	77765816	1.07286	0.0027186	Intron	UP
101341595	KCNMA1	chr10	79207984	79208483	1.33881	0.007402	Intron	UP
101361890	ZMIZ1	chr10	80948321	80948820	1.1199	0.0040162	Intron	UP
856056	ARL3	chr10	104440228	104440777	1.32432	0.00179752	Intron	UP
101360287	SH3PXD2A	chr10	105528580	105529129	1.05854	0.0030784	Intron	UP
101345786	HABP2	chr10	115347074	115347573	0.942975	0.0113841	Intron	UP
101347995	ABLIM1	chr10	116272301	116272850	1.01412	7.7817e-05	Intron	UP
852867	ATE1	chr10	123505264	123505813	1.1843	0.0008762	Intron	UP
101358220	NSMCE4A	chr10	123731679	123732178	1.17734	0.0007224	Intron	UP
101340702	CTBP2	chr10	126772652	126773201	1.0553	0.0046359	Intron	UP
101356720	ADAM12	chr10	127942397	127942896	1.21631	0.0084006	Intron	UP
101356962	DOCK1	chr10	128874005	128874504	1.05254	0.0082834	Intron	UP
101342663	PTPRE	chr10	129840940	129841489	1.14483	0.00037516	Intron	UP
100230526	KCNQ1	chr11	2479776	2480325	1.02089	0.00052224	Intron	UP
101347438	STIM1	chr11	3889957	3890506	1.14405	0.0060008	Intron	UP
101342640	PPFIBP2	chr11	7567539	7568088	1.83605	0.00169939	Intron	UP
101343556	LMO1	chr11	8252684	8253233	1.0821	0.00193657	Intron	UP
101347635	DENND5A	chr11	9212258	9212757	1.13836	0.0076442	Intron	UP
101349075	SWAP70	chr11	9711588	9712192	1.06424	0.0046387	Intron	UP
100594404	GALNTL4	chr11	11598232	11598781	1.01749	0.0032151	Intron	UP
101360374	SERGEF	chr11	18023279	18023778	1.80585	0.0060792	Intron	UP
101341445	UEVLD	chr11	18564587	18565136	1.08239	0.00091587	Intron	UP
101349498	LGR4	chr11	27426094	27426643	1.30809	0.0038586	Intron	UP
101357342	CCDC73	chr11	32658911	32659460	1.07991	0.0059031	Intron	UP
101340666	CD82	chr11	44608282	44608781	1.50064	0.0013207	Intron	UP
100601356	PTPRJ	chr11	48060737	48061286	1.13731	0.0046774	Intron	UP
101346514	RAB3IL1	chr11	61679401	61679900	1.38776	0.0053367	Intron	UP
101360435	PCNXL3	chr11	65390162	65390711	0.980305	0.00038074	Intron	UP
100598038	RBM4	chr11	66424166	66424715	0.921649	0.000156811	Intron	UP
79703	C11orf80	chr11	66565460	66566009	1.01151	0.0049163	Intron	UP
101340480	CHKA	chr11	67854534	67855083	1.06097	0.0003814	Intron	UP
101361288	PPP6R3	chr11	68239205	68239754	0.989808	0.00077986	Intron	UP
101361288	PPP6R3	chr11	68260765	68261264	1.36664	0.009715	Intron	UP
101351958	SHANK2	chr11	70406607	70407156	1.0267	0.00020192	Intron	UP
101351958	SHANK2	chr11	70608756	70609255	1.15064	7.7664e-05	Intron	UP
101351958	SHANK2	chr11	70866236	70866735	1.14779	0.0058449	Intron	UP
101351953	ARAP1	chr11	72431350	72431899	1.30042	0.0070975	Intron	UP
101359825	SPCS2	chr11	74678339	74678888	1.24993	0.0047776	Intron	UP
101356238	MYO7A	chr11	76846942	76847491	1.07792	0.0099032	Intron	UP
101346760	NARS2	chr11	78193439	78193988	1.13783	0.0067402	Intron	UP
100941801	ODZ4	chr11	78488990	78489489	1.00302	2.1074e-05	Intron	UP
100941801	ODZ4	chr11	79134916	79135465	1.59152	0.0071839	Intron	UP
101360093	TMEM135	chr11	86830883	86831432	1.03699	5.9028e-05	Intron	UP
101345398	CNTN5	chr11	99607108	99607657	1.09211	0.00040356	Intron	UP
101347109	KIAA1377	chr11	101795551	101796100	1.44755	0.0058576	Intron	UP
101361383	DYNC2H1	chr11	103287749	103288248	1.00363	0.0086004	Intron	UP
101360702	PDGFD	chr11	104009900	104010399	1.1058	0.0050839	Intron	UP
101341252	DDX10	chr11	108677649	108678198	1.10893	0.00039906	Intron	UP
101357663	CADM1	chr11	115295226	115295787	1.00051	0.0082351	Intron	UP
101349638	SIAE	chr11	124533447	124533996	1.04029	0.0029046	Intron	UP
101359291	NTM	chr11	132010171	132010720	1.31547	0.0023583	Intron	UP
101359291	NTM	chr11	132027486	132028035	1.34299	0.0101639	Intron	UP
101358674	OPCML	chr11	132427678	132428227	1.01999	0.0058382	Intron	UP
101358674	OPCML	chr11	133261137	133261686	1.08164	5.9648e-05	Intron	UP
101358674	OPCML	chr11	133284310	133284859	1.01074	0.0026383	Intron	UP
101358153	IGSF9B	chr11	133818459	133818958	1.14183	0.000178298	Intron	UP
101352983	NCAPD3	chr11	134034168	134034717	1.45398	0.00029509	Intron	UP
101357815	WNK1	chr12	886818	887367	1.33192	0.0071619	Intron	UP
101360945	CACNA1C	chr12	2219353	2219852	1.01354	1.88848e-05	Intron	UP
101360945	CACNA1C	chr12	2238488	2239037	1.003	0.00142207	Intron	UP
101360945	CACNA1C	chr12	2601233	2601782	1.15066	8.3568e-05	Intron	UP
101352806	TSPAN9	chr12	3382609	3383158	1.00905	0.0028032	Intron	UP
101343208	RERG	chr12	15275462	15276011	1.13522	0.0047364	Intron	UP
101343649	PTPRO	chr12	15500815	15501314	1.31977	0.00072	Intron	UP
853075	MRPS35	chr12	27904071	27904620	1.00819	0.0032369	Intron	UP
852821	PKP2	chr12	32964294	32964793	2.19304	0.0043618	Intron	UP
101353337	CNTN1	chr12	41178561	41179060	1.05949	2.3678e-06	Intron	UP
101348291	TMEM117	chr12	44318481	44318980	1.14729	0.0035026	Intron	UP
101347864	NELL2	chr12	45204677	45205226	1.16254	0.0045752	Intron	UP
101347615	ARID2	chr12	46228584	46229133	1.01937	0.0031606	Intron	UP
101347103	SLC38A1	chr12	46609686	46610185	1.09781	9.9811e-05	Intron	UP
101340601	SLC11A2	chr12	51414580	51415079	1.15899	0.0022153	Intron	UP
101347240	ATF7	chr12	53965376	53965925	1.00876	0.0085165	Intron	UP
101351442	BEST3	chr12	70085926	70086425	1.21956	0.00109813	Intron	UP
101357078	TBC1D15	chr12	72241033	72241582	1.01425	0.006438	Intron	UP
101357589	TRHDE	chr12	72946673	72947222	1.05475	0.00037882	Intron	UP
101347865	ACSS3	chr12	81608117	81608666	1.8585	0.0059631	Intron	UP
101350222	CCDC41	chr12	94826216	94826765	1.02976	0.00139912	Intron	UP
101347014	ELK3	chr12	96604018	96604567	1.41982	0.0088031	Intron	UP
101341392	NT5DC3	chr12	104184777	104185326	1.03766	0.00131664	Intron	UP
101343326	CHST11	chr12	105060661	105061290	1.15722	0.0059037	Intron	UP
101351333	FOXN4	chr12	109728811	109729360	1.05342	7.673e-07	Intron	UP
101347680	RPH3A	chr12	113245491	113245990	1.05256	8.4085e-05	Intron	UP
101343540	SCARB1	chr12	125320414	125320963	1.00945	0.00023569	Intron	UP
101356827	RIMBP2	chr12	130885700	130886249	1.17869	0.00043994	Intron	UP
101344175	LATS2	chr13	21622032	21622581	1.06379	0.0069622	Intron	UP
101351629	B3GALTL	chr13	31794936	31795435	1.09787	0.00067507	Intron	UP
100961950	KIAA0564	chr13	42318939	42319488	1.00204	0.00053911	Intron	UP
100961950	KIAA0564	chr13	42432591	42433140	0.976623	0.000117687	Intron	UP
101358833	LCP1	chr13	46755276	46755775	1.51499	0.0034612	Intron	UP
101351676	INTS6	chr13	51945603	51946152	1.06534	0.00066102	Intron	UP
101346973	PIBF1	chr13	73376507	73377056	1.08425	0.0024183	Intron	UP
101355579	EDNRB	chr13	78534776	78535275	1.19219	0.00068384	Intron	UP
101340885	GPC6	chr13	94743985	94744534	1.06037	0.0051153	Intron	UP
101361414	HS6ST3	chr13	96833500	96833999	1.26794	0.0055444	Intron	UP
101361414	HS6ST3	chr13	97048153	97048792	1.02111	0.00148323	Intron	UP
14561967	PCCA	chr13	100969679	100970228	1.26943	0.003443	Intron	UP
101341006	NALCN	chr13	102067051	102067550	1.38641	0.00183749	Intron	UP
101341423	MYO16	chr13	109470973	109471522	1.16129	0.0092982	Intron	UP
101346592	ANKRD10	chr13	111555621	111556120	1.14019	0.0083836	Intron	UP
101341934	ARHGEF7	chr13	111923025	111923524	1.05646	0.00026461	Intron	UP
101342864	TUBGCP3	chr13	113223887	113224436	1.02514	0.0029971	Intron	UP
101342864	TUBGCP3	chr13	113224487	113225036	1.05784	0.000101277	Intron	UP
101342906	LRRC16B	chr14	24536693	24537242	1.25463	0.0032609	Intron	UP
101360232	AKAP6	chr14	32813209	32813758	1.25716	0.0029016	Intron	UP
101341782	FAM179B	chr14	45484385	45485003	1.23507	0.00882	Intron	UP
101348069	CDKL1	chr14	50856877	50857376	1.0703	9.7974e-05	Intron	UP
101359082	FBXO34	chr14	55788048	55788547	1.10466	2.2835e-05	Intron	UP
101359604	PELI2	chr14	56616187	56616686	1.72288	0.000100679	Intron	UP
100171628	C14orf135	chr14	60580442	60580991	1.52191	0.00036351	Intron	UP
101350269	PRKCH	chr14	61956808	61957307	1.13413	0.00081762	Intron	UP
101350775	SYNE2	chr14	64415043	64415592	1.11056	0.0089031	Intron	UP
101351029	ESR2	chr14	64697241	64697790	1.04375	6.4349e-05	Intron	UP
101340423	KIAA0247	chr14	70088544	70089093	1.05234	0.0036395	Intron	UP
101341708	SLC8A3	chr14	70651035	70651584	1.04255	0.00039581	Intron	UP
101343043	STON2	chr14	81806045	81806594	1.02753	0.008003	Intron	UP
101355690	PTPN21	chr14	88938084	88938583	1.25523	0.0015635	Intron	UP
101340631	SLC24A4	chr14	92849675	92850224	0.941263	3.8636e-06	Intron	UP
101343002	BTBD7	chr14	93722186	93722685	1.05038	4.1646e-05	Intron	UP
101343431	UNC79	chr14	93964054	93964603	1.01114	0.0056386	Intron	UP
101343431	UNC79	chr14	94055925	94056474	1.27801	0.00109945	Intron	UP
101353999	CCDC85C	chr14	100047338	100047887	1.62753	0.0020229	Intron	UP
101353310	EML1	chr14	100402949	100403498	1.30486	0.0022767	Intron	UP
101348090	RCOR1	chr14	103121075	103121669	1.29917	0.0044231	Intron	UP
7196841	MARK3	chr14	103950221	103950770	1.26167	0.0073231	Intron	UP
101343759	CYFIP1	chr15	22909362	22909911	0.975906	0.0027602	Intron	UP
101347897	CHRNA7	chr15	32376325	32376824	1.15562	0.0085769	Intron	UP
101347686	RYR3	chr15	33727199	33727748	1.04087	0.0025827	Intron	UP
101342342	MEIS2	chr15	37348554	37349103	1.09867	0.00085515	Intron	UP
101354686	EHD4	chr15	42228746	42229245	1.01992	0.0052449	Intron	UP
101355639	FBN1	chr15	48779687	48780236	1.17678	0.0031381	Intron	UP
101355900	SHC4	chr15	49196968	49197517	1.08245	0.0081959	Intron	UP
101352711	MYO5C	chr15	52551772	52552321	1.19485	0.00038341	Intron	UP
101352711	MYO5C	chr15	52567009	52567508	1.35894	0.00059542	Intron	UP
101352971	MYO5A	chr15	52633207	52633780	1.11664	0.00107741	Intron	UP
101354676	WDR72	chr15	53930708	53931257	1.07228	0.0020962	Intron	UP
101345105	PRTG	chr15	55916998	55917497	1.02248	0.0023404	Intron	UP
101345105	PRTG	chr15	55932278	55932827	1.54747	0.00119663	Intron	UP
101347331	TCF12	chr15	57525647	57526231	1.01736	4.1249e-05	Intron	UP
101349617	LIPC	chr15	58843608	58844107	1.05825	0.0078835	Intron	UP
101347157	MYO1E	chr15	59576889	59577438	1.68926	0.0042973	Intron	UP
101357548	DAPK2	chr15	64326522	64327071	0.94513	0.00047987	Intron	UP
101359184	CSNK1G1	chr15	64541263	64541849	1.21579	0.0070399	Intron	UP
101342834	MEGF11	chr15	66351354	66351903	1.00265	0.0091571	Intron	UP
101355343	LOXL1	chr15	74223137	74223686	1.10079	0.0076418	Intron	UP
101356372	CCDC33	chr15	74615236	74615735	1.00348	0.0032557	Intron	UP
123591	C15orf27	chr15	76429410	76429959	1.1902	0.0077032	Intron	UP
13854562	ETFA	chr15	76582919	76583468	1.02812	0.00049683	Intron	UP
101359708	SCAPER	chr15	76892806	76893355	1.04939	0.00192396	Intron	UP
101357507	IREB2	chr15	78751622	78752171	1.115	0.00049557	Intron	UP
101361974	RASGRF1	chr15	79357471	79357970	1.18078	0.00053506	Intron	UP
101341611	ZFAND6	chr15	80396101	80396600	1.1731	0.0069001	Intron	UP
101345491	TMC3	chr15	81644385	81644884	1.34802	0.00023798	Intron	UP
101361738	BTBD1	chr15	83694102	83694601	1.38323	0.0096044	Intron	UP
101348217	ADAMTSL3	chr15	84587365	84587864	1.00142	0.0088771	Intron	UP
101358375	PDE8A	chr15	85598016	85598566	1.00093	0.00146433	Intron	UP
101358384	SLCO3A1	chr15	92710121	92710670	1.01704	0.0021566	Intron	UP
101341311	CHSY1	chr15	101725845	101726394	1.02235	0.0031769	Intron	UP
101344111	CACNA1H	chr16	1235505	1236054	1.29045	0.00093847	Intron	UP
101351478	RBFOX1	chr16	6682901	6683450	0.922459	1.96853e-05	Intron	UP
101351478	RBFOX1	chr16	6935362	6935861	1.09914	1.6607e-06	Intron	UP
101358737	CPPED1	chr16	12876879	12877483	1.42211	0.0024762	Intron	UP
101341467	XYLT1	chr16	17280948	17281497	0.916565	0.000100447	Intron	UP
101341467	XYLT1	chr16	17367063	17367562	1.07895	0.0024417	Intron	UP
8047387	CDR2	chr16	22369873	22370372	1.88315	3.5121e-05	Intron	UP
101349355	HS3ST4	chr16	26013666	26014215	1.25109	0.0064848	Intron	UP
101350625	ITFG1	chr16	47472160	47472709	1.2038	0.0062414	Intron	UP
101341551	BRD7	chr16	50375805	50376354	1.04075	6.3404e-05	Intron	UP
101361067	CHD9	chr16	53238048	53238597	1.49421	0.0095819	Intron	UP
9687945	BBS2	chr16	56527855	56528404	1.05572	0.0074801	Intron	UP
101350329	NFAT5	chr16	69649405	69649904	1.10669	0.0062196	Intron	UP
9681858	HPR	chr16	72101431	72101930	1.12185	0.00045841	Intron	UP
853932	GLG1	chr16	74506588	74507087	1.0283	0.0084813	Intron	UP
101353194	CNTNAP4	chr16	76539946	76540445	3.87913	2.3009e-09	Intron	UP
101343871	WWOX	chr16	78364125	78364674	1.11829	0.0072847	Intron	UP
101343871	WWOX	chr16	78389761	78390310	0.883239	0.00098163	Intron	UP
101345713	GAN	chr16	81359109	81359658	1.13726	0.0089162	Intron	UP
101345975	CMIP	chr16	81724605	81725154	1.21057	0.0026626	Intron	UP
101344035	CRISPLD2	chr16	84905052	84905601	1.00181	0.00112409	Intron	UP
101344300	KIAA0513	chr16	85082223	85082772	1.20081	0.00138436	Intron	UP
404550	C16orf74	chr16	85767409	85767958	1.02642	0.0060031	Intron	UP
101358580	ANKRD11	chr16	89369481	89370030	1.10878	0.006115	Intron	UP
853423	VPS53	chr17	599745	600244	1.00886	0.00155879	Intron	UP
7203231	RPA1	chr17	1757999	1758498	1.26994	0.00105845	Intron	UP
101344538	TRPV3	chr17	3449830	3450379	1.1113	0.0081154	Intron	UP
101353396	UBE2G1	chr17	4190843	4191392	0.989394	0.0177212	Intron	UP
101349446	ARHGAP44	chr17	12802710	12803259	1.09355	0.000162301	Intron	UP
101352378	TOM1L2	chr17	17825945	17826444	1.22753	0.0024772	Intron	UP
101351177	SSH2	chr17	27977961	27978510	1.09802	0.000158179	Intron	UP
101345656	PSMD11	chr17	30798635	30799184	1.05651	0.0032008	Intron	UP
101341455	ATP6V0A1	chr17	40662596	40663095	1.06688	5.8363e-05	Intron	UP
101346297	KIF18B	chr17	43022297	43022846	1.02416	0.000178386	Intron	UP
101346135	STXBP4	chr17	53182237	53182736	1.16703	0.00037648	Intron	UP
101344128	TRIM25	chr17	54988953	54989502	1.12405	0.0106559	Intron	UP
101343006	MSI2	chr17	55442723	55443222	1.31788	0.0093204	Intron	UP
101343006	MSI2	chr17	55545754	55546303	1.04074	8.4094e-05	Intron	UP
101358757	PPM1E	chr17	56972421	56972920	1.03645	0.00116468	Intron	UP
101348097	BCAS3	chr17	59435228	59435777	1.02391	0.0021205	Intron	UP
101351406	SMURF2	chr17	62594951	62595450	1.02465	0.004002	Intron	UP
101347745	CEP112	chr17	63928578	63929127	1.18977	0.0063842	Intron	UP
101358742	KIAA0195	chr17	73460437	73460986	0.917045	0.0077626	Intron	UP
101357545	ITGB4	chr17	73734163	73734662	1.27635	0.00294	Intron	UP
101350380	SEPT9	chr17	75472486	75472985	1.2647	0.0039236	Intron	UP
101349944	TNRC6C	chr17	76026162	76026711	1.00311	0.0027424	Intron	UP
101346129	RBFOX3	chr17	77240083	77240582	1.00352	0.0064836	Intron	UP
101346129	RBFOX3	chr17	77436026	77436575	1.02642	0.00105503	Intron	UP
101346129	RBFOX3	chr17	77452644	77453193	1.03407	0.0079958	Intron	UP
101346129	RBFOX3	chr17	77459394	77459943	1.25293	0.00103706	Intron	UP
101343081	RPTOR	chr17	78731970	78732519	1.01091	0.0027983	Intron	UP
101342558	ENOSF1	chr18	704920	705469	1.31619	0.0055422	Intron	UP
101347969	DLGAP1	chr18	3855150	3855649	1.15475	0.00022319	Intron	UP
101347969	DLGAP1	chr18	4120858	4121407	1.28607	0.0051565	Intron	UP
101360116	L3MBTL4	chr18	6051976	6052525	0.960801	0.0028398	Intron	UP
101343634	PTPRM	chr18	7953076	7953625	1.03011	0.0041211	Intron	UP
101344982	TWSG1	chr18	9377547	9378096	1.35258	0.00079679	Intron	UP
101346169	GNAL	chr18	11750967	11751561	1.18973	0.0063444	Intron	UP
101355561	RBBP8	chr18	20518461	20519010	1.19538	0.0064001	Intron	UP
101359670	ANKRD29	chr18	21183649	21184198	1.05649	0.0051352	Intron	UP
100947422	FAM59A	chr18	29937286	29937835	1.4165	0.0067823	Intron	UP
100947422	FAM59A	chr18	29982344	29982843	1.0799	0.00078058	Intron	UP
100947422	FAM59A	chr18	30032770	30033319	1.27351	0.0097803	Intron	UP
101350236	ASXL3	chr18	31312160	31312709	1.17346	6.2731e-05	Intron	UP
101348656	SMAD2	chr18	45386804	45387303	1.25529	1.3155e-07	Intron	UP
101347728	CTIF	chr18	46359046	46359545	0.908722	6.4823e-05	Intron	UP
101357475	MAPK4	chr18	48214639	48215188	1.32089	0.0035361	Intron	UP
101361271	TCF4	chr18	53271913	53272412	1.2001	0.00130209	Intron	UP
101344965	CCBE1	chr18	57284981	57285530	1.20584	0.0029162	Intron	UP
101346232	RNF152	chr18	59547272	59547821	1.02778	0.00063637	Intron	UP
101354680	PIGN	chr18	59743624	59744173	1.13849	0.000178861	Intron	UP
101354874	MBP	chr18	74777484	74778033	1.06318	0.0060594	Intron	UP
101352572	GALR1	chr18	74970785	74971334	1.13632	0.00061781	Intron	UP
101359059	NFATC1	chr18	77157455	77158004	1.06409	5.3061e-08	Intron	UP
101350811	RANBP3	chr19	5957041	5957590	1.06871	0.0042773	Intron	UP
101342252	CARM1	chr19	10984797	10985346	1.00461	0.00040408	Intron	UP
101347394	ZNF507	chr19	32853159	32853708	0.938028	0.0069576	Intron	UP
101343309	CEP89	chr19	33457744	33458293	1.31027	6.0361e-05	Intron	UP
101343752	CHST8	chr19	34156676	34157175	1.0789	0.00117887	Intron	UP
7443298	ZFP14	chr19	36854492	36855091	1.06714	0.00025751	Intron	UP
1084	CEACAM3	chr19	42307258	42307807	1.06234	0.0057045	Intron	UP
101349750	ETHE1	chr19	44022886	44023435	1.00012	9.255e-09	Intron	UP
101353833	PPFIA3	chr19	49650392	49650941	0.982805	0.00119649	Intron	UP
101346070	PTOV1	chr19	50358396	50358895	1.5229	0.00092401	Intron	UP
101340435	SNTG2	chr2	1014700	1015249	1.02335	0.0026424	Intron	UP
101343417	NBAS	chr2	15565134	15565683	1.0878	0.00198028	Intron	UP
101343417	NBAS	chr2	15655482	15655981	1.17482	2.2526e-06	Intron	UP
101346913	ATAD2B	chr2	24044925	24045474	1.02332	0.0037828	Intron	UP
101356968	ITSN2	chr2	24476096	24476645	1.06902	0.00186337	Intron	UP
101352710	RAB10	chr2	26298959	26299458	1.5453	0.0088212	Intron	UP
101360410	SLC30A3	chr2	27482984	27483483	1.61337	0.00112289	Intron	UP
101354888	KCNG3	chr2	42675083	42675632	1.66904	5.5947e-05	Intron	UP
101358362	BCL11A	chr2	60717971	60718470	1.15078	0.0042551	Intron	UP
101359508	WDPCP	chr2	63641843	63642342	1.31751	0.002844	Intron	UP
101343916	WDR92	chr2	68380273	68380772	1.05542	0.00031521	Intron	UP
101357513	ZNF638	chr2	71616170	71616719	1.17156	0.0086173	Intron	UP
101360886	POLR1A	chr2	86264428	86264977	1.10466	0.00123754	Intron	UP
101341371	INPP4A	chr2	99125137	99125636	1.4566	0.0077168	Intron	UP
3639845	AFF3	chr2	100496412	100496961	1.05285	0.00126201	Intron	UP
3639845	AFF3	chr2	100676667	100677166	1.41612	0.0085238	Intron	UP
101341286	UXS1	chr2	106768613	106769162	1.01618	0.0035153	Intron	UP
101356174	MERTK	chr2	112694626	112695175	1.30394	0.0072567	Intron	UP
101356174	MERTK	chr2	112733756	112734305	1.06599	0.0073636	Intron	UP
101343169	DPP10	chr2	115248007	115248556	1.41749	0.0039756	Intron	UP
101355605	LRP1B	chr2	142307209	142307758	1.18902	0.00164041	Intron	UP
101355605	LRP1B	chr2	142367852	142368480	1.10691	0.0065045	Intron	UP
101355605	LRP1B	chr2	142841929	142842478	1.0431	0.00083879	Intron	UP
101351486	GTDC1	chr2	144910394	144910893	1.24134	0.0094626	Intron	UP
101352449	PRPF40A	chr2	153552445	153552994	1.01715	0.0070037	Intron	UP
101359808	PLA2R1	chr2	160901700	160902249	1.18153	0.0060215	Intron	UP
101342162	FIGN	chr2	164489435	164489984	1.07406	1.6088e-06	Intron	UP
101356871	SCN3A	chr2	166016069	166016618	1.72852	2.9384e-09	Intron	UP
101356871	SCN3A	chr2	166016769	166017318	1.04043	0.0092401	Intron	UP
101356871	SCN3A	chr2	166042415	166043030	1.0383	0.0024438	Intron	UP
101344027	SCN9A	chr2	167165354	167165947	1.26872	0.0062158	Intron	UP
101346568	TLK1	chr2	171885752	171886251	1.03686	0.0094611	Intron	UP
101360140	CHN1	chr2	175795043	175795542	1.04474	0.0026571	Intron	UP
101354922	PDE11A	chr2	178573605	178574154	1.15103	0.0035612	Intron	UP
101352783	ZNF385B	chr2	180716562	180717061	1.05171	0.00167811	Intron	UP
101344696	ZNF804A	chr2	185758915	185759464	1.27328	0.0073246	Intron	UP
101351364	STAT4	chr2	191987652	191988151	1.06778	0.00065654	Intron	UP
101356726	HECW2	chr2	197099180	197099729	0.913812	0.0067018	Intron	UP
101360414	PLCL1	chr2	198957162	198957711	1.09525	0.0043987	Intron	UP
101343091	FAM126B	chr2	201913401	201913900	1.05763	0.000124446	Intron	UP
101349630	NBEAL1	chr2	203959131	203959630	1.38992	0.0032371	Intron	UP
101360755	ERBB4	chr2	212369856	212370405	1.17008	0.0028791	Intron	UP
101360755	ERBB4	chr2	213377625	213378124	1.11532	0.0024583	Intron	UP
101343773	PNKD	chr2	219157644	219158143	1.03172	4.0394e-07	Intron	UP
101353434	AGFG1	chr2	228381373	228381872	1.3328	0.00139517	Intron	UP
101352146	PID1	chr2	230075066	230075641	1.05206	0.00119554	Intron	UP
101358199	DIS3L2	chr2	232982158	232982657	1.00589	0.0038449	Intron	UP
101352506	SH3BP4	chr2	235941386	235941885	1.76626	0.0069758	Intron	UP
101358697	MLPH	chr2	238431155	238431654	1.01014	0.0050376	Intron	UP
101359227	LRRFIP1	chr2	238612219	238612718	1.17767	0.0035031	Intron	UP
101347207	NDUFA10	chr2	240933843	240934392	1.30967	2.0354e-05	Intron	UP
101361630	PDYN	chr20	1969973	1970522	1.04061	0.0050599	Intron	UP
101350992	TRMT6	chr20	5929117	5929666	1.03115	0.00179919	Intron	UP
101360345	CRLS1	chr20	5998427	5998926	1.07734	0.00071829	Intron	UP
101342671	BTBD3	chr20	11874471	11875020	1.01726	0.00137938	Intron	UP
101348764	MACROD2	chr20	15148559	15149108	1.15993	0.0047414	Intron	UP
101348764	MACROD2	chr20	15774782	15775281	1.09258	0.0020606	Intron	UP
101340546	KIF16B	chr20	16452992	16453491	1.06249	0.0082815	Intron	UP
101361320	BPIFB3	chr20	31655801	31656300	1.51599	0.0022836	Intron	UP
101356519	ITCH	chr20	33055042	33055541	1.02713	4.4747e-06	Intron	UP
101346707	DLGAP4	chr20	35069245	35069794	1.10295	0.00036447	Intron	UP
854735	RPN2	chr20	35815312	35815861	1.51079	0.0071586	Intron	UP
101342555	SRC	chr20	35980943	35981516	1.07647	0.0064422	Intron	UP
101353284	PTPRT	chr20	41657348	41657847	1.27462	0.00068095	Intron	UP
101357765	SGK2	chr20	42210732	42211281	1.25664	0.0025806	Intron	UP
101346879	EYA2	chr20	45781643	45782192	1.03535	0.008998	Intron	UP
101348492	GRIK1	chr21	31220821	31221371	1.03064	0.00068068	Intron	UP
101340265	HLCS	chr21	38151996	38152495	1.07171	3.8064e-06	Intron	UP
101360365	DSCAM	chr21	41918475	41918974	1.17845	0.00055846	Intron	UP
101360365	DSCAM	chr21	42098245	42098794	1.69328	0.0077955	Intron	UP
101360365	DSCAM	chr21	42215153	42215702	1.00554	0.0062208	Intron	UP
100586785	TSPEAR	chr21	46036147	46036696	1.11304	0.000160403	Intron	UP
101348793	FAM207A	chr21	46379097	46379596	1.60437	0.00063646	Intron	UP
101348123	ADARB1	chr21	46567464	46568013	1.07662	0.0020408	Intron	UP
101342029	COL18A1	chr21	46863423	46863972	1.0548	0.006737	Intron	UP
101356136	CECR2	chr22	17957203	17957752	1.11495	0.0034039	Intron	UP
101344445	HIRA	chr22	19416033	19416532	1.18027	0.0032163	Intron	UP
101350525	GNB1L	chr22	19792488	19793037	1.10303	0.00039875	Intron	UP
51233	C22orf43	chr22	23971667	23972216	1.06832	9.5098e-05	Intron	UP
101356918	MYO18B	chr22	26395060	26395559	1.63143	0.00138075	Intron	UP
101356974	NF2	chr22	30073540	30074089	1.07864	0.00055586	Intron	UP
101342094	OSBP2	chr22	31096708	31097257	1.05556	0.0073034	Intron	UP
101348267	DEPDC5	chr22	32183673	32184172	1.29806	0.0049555	Intron	UP
101340537	LARGE	chr22	33687128	33687677	1.09754	0.00193964	Intron	UP
100588837	RBFOX2	chr22	36314689	36315188	1.19915	1.84641e-05	Intron	UP
100588837	RBFOX2	chr22	36372253	36372752	1.05836	0.0034156	Intron	UP
101353477	IFT27	chr22	37165873	37166422	1.03984	5.516e-05	Intron	UP
101343327	DNAL4	chr22	39187691	39188240	0.951029	0.00132232	Intron	UP
101176788	APOBEC3C	chr22	39413191	39413740	1.01815	0.00187907	Intron	UP
101349100	XPNPEP3	chr22	41318972	41319471	1.0522	0.0062626	Intron	UP
101340466	EFCAB6	chr22	43989031	43989530	1.02317	0.00029931	Intron	UP
101345216	SAMM50	chr22	44374769	44375268	1.03173	0.0084417	Intron	UP
101342509	ATXN10	chr22	46195962	46196511	1.03428	0.0032387	Intron	UP
101349207	PPARA	chr22	46563260	46563759	1.02074	0.0049847	Intron	UP
101349707	TBC1D22A	chr22	47330586	47331135	1.11514	0.00097786	Intron	UP
101340595	CNTN4	chr3	2474035	2474534	1.05245	0.00143531	Intron	UP
101340595	CNTN4	chr3	2690008	2690613	1.3317	0.00097805	Intron	UP
101342959	ARL8B	chr3	5176512	5177011	1.0533	0.0002645	Intron	UP
850430	RAD18	chr3	8963014	8963513	1.14467	0.0045209	Intron	UP
856576	ATG7	chr3	11525009	11525508	1.6386	0.0034791	Intron	UP
101355138	VGLL4	chr3	11646273	11646772	0.957953	1.70336e-05	Intron	UP
101355999	SYN2	chr3	12136191	12136690	1.03475	0.0051015	Intron	UP
101341781	WNT7A	chr3	13866773	13867272	1.04915	0.0098787	Intron	UP
101354258	TGFBR2	chr3	30728506	30729055	1.16115	0.00041502	Intron	UP
101348177	STAC	chr3	36439587	36440086	1.10818	0.0058567	Intron	UP
101356762	ANO10	chr3	43583441	43583990	1.02302	0.0096831	Intron	UP
101345666	SMARCC1	chr3	47700872	47701421	0.973484	0.008395	Intron	UP
101357085	CACNA1D	chr3	53588258	53588868	1.15865	0.00024204	Intron	UP
101342374	PTPRG	chr3	62054617	62055116	1.07422	9.4709e-08	Intron	UP
101343042	CADPS	chr3	62832598	62833188	1.01612	0.0032986	Intron	UP
101355396	MAGI1	chr3	65827384	65827933	1.26528	0.00023572	Intron	UP
101346376	SLC25A26	chr3	66291226	66291775	1.12928	0.0039816	Intron	UP
101353981	ROBO1	chr3	79031149	79031698	1.07328	2.7233e-08	Intron	UP
101351926	SLC35A5	chr3	112284669	112285218	1.04518	0.00128129	Intron	UP
101352614	LSAMP	chr3	115797654	115798153	1.08495	0.00035754	Intron	UP
101345868	EAF2	chr3	121558045	121558544	1.48579	9.8202e-05	Intron	UP
101341391	PTPLB	chr3	123287002	123287563	1.03046	0.0017418	Intron	UP
101340959	MYLK	chr3	123359377	123359951	1.68909	4.2217e-07	Intron	UP
101340959	MYLK	chr3	123363971	123364520	1.4368	8.4823e-05	Intron	UP
101350505	SLC41A3	chr3	125781643	125782142	1.1016	0.0037624	Intron	UP
101352932	CHCHD6	chr3	126600717	126601266	1.03878	7.9376e-05	Intron	UP
101360185	TMCC1	chr3	129514881	129515380	1.36333	0.00025678	Intron	UP
101352212	CEP63	chr3	134252149	134252698	2.75794	8.4929e-05	Intron	UP
101358678	PIK3CB	chr3	138475678	138476177	1.25343	0.0013831	Intron	UP
101342617	TFDP2	chr3	141745199	141745782	1.2533	0.0076015	Intron	UP
101348036	SLC9A9	chr3	143154102	143154651	1.06301	0.0032609	Intron	UP
101351438	PPM1L	chr3	160773702	160774251	0.96606	0.0084848	Intron	UP
101350664	MECOM	chr3	168838201	168838700	1.16874	0.00180005	Intron	UP
101354357	PHC3	chr3	169876495	169877044	0.995025	0.0070962	Intron	UP
101347019	NDUFB5	chr3	179329649	179330198	1.14057	0.0068174	Intron	UP
13778448	MCCC1	chr3	182742115	182742664	1.00265	0.00053943	Intron	UP
101355456	MCF2L2	chr3	183014006	183014505	1.01618	0.0022555	Intron	UP
101349558	LEPREL1	chr3	189734492	189735041	1.61722	4.5897e-06	Intron	UP
101360223	CCDC50	chr3	191088557	191089106	1.14894	3.9825e-05	Intron	UP
708627	C3orf21	chr3	194829420	194829919	1.37495	0.0039178	Intron	UP
101342024	CTBP1	chr4	1216594	1217093	1.53645	0.0030595	Intron	UP
101341255	TACC3	chr4	1741797	1742296	1.12075	0.0037211	Intron	UP
101348887	ZFYVE28	chr4	2288282	2288831	1.05401	0.0043612	Intron	UP
101360258	RGS12	chr4	3369954	3370503	1.0723	0.000103671	Intron	UP
101357402	SORCS2	chr4	7464988	7465487	1.14886	0.008976	Intron	UP
101357402	SORCS2	chr4	7465938	7466487	1.25249	0.0049765	Intron	UP
101345391	ACOX3	chr4	8403479	8404028	1.48678	0.0021631	Intron	UP
101340445	PPARGC1A	chr4	23863919	23864418	1.05921	0.0048242	Intron	UP
101357549	PCDH7	chr4	30999695	31000194	1.19163	0.00038017	Intron	UP
101358956	TBC1D1	chr4	38065674	38066223	1.13712	0.00050338	Intron	UP
101350590	GRXCR1	chr4	42950291	42950850	2.38663	0.0015037	Intron	UP
101352338	ATP10D	chr4	47525333	47525882	1.21854	0.0027987	Intron	UP
101352135	DCUN1D4	chr4	52766623	52767122	1.05954	0.00033774	Intron	UP
101345565	EPHA5	chr4	66461806	66462355	1.19224	0.0093615	Intron	UP
101354103	TMPRSS11D	chr4	68705144	68705693	1.12373	0.00090161	Intron	UP
101360693	SLC4A4	chr4	72251337	72251897	1.05298	0.000142858	Intron	UP
101343748	HSD17B11	chr4	88305542	88306041	1.03848	0.00115931	Intron	UP
101342975	PKD2	chr4	88934496	88935045	1.26203	0.0021236	Intron	UP
101361156	HERC3	chr4	89530107	89530656	1.22997	5.5057e-05	Intron	UP
101344876	HADH	chr4	108943228	108943777	1.01306	0.0090641	Intron	UP
101346839	COL25A1	chr4	110012804	110013353	0.982284	0.0021816	Intron	UP
101347262	SEC24B	chr4	110400506	110401005	1.01018	0.0036976	Intron	UP
4841127	ANK2	chr4	113798922	113799421	1.07516	0.0044178	Intron	UP
101360963	SPATA5	chr4	123952926	123953425	1.03009	0.0057812	Intron	UP
101344325	MAML3	chr4	140784699	140785248	1.06718	0.020703	Intron	UP
101342360	RNF150	chr4	141896688	141897237	1.01994	0.00125948	Intron	UP
101354759	SMARCA5	chr4	144448274	144448823	1.06584	0.0076608	Intron	UP
101354516	HHIP	chr4	145570879	145571378	1.67919	0.0070357	Intron	UP
101360067	TTC29	chr4	147697387	147697886	1.41465	0.0007771	Intron	UP
101347599	LRBA	chr4	151271888	151272437	1.13696	0.0088434	Intron	UP
101341501	FSTL5	chr4	162819214	162819713	1.67664	0.006217	Intron	UP
101341501	FSTL5	chr4	162901143	162901692	1.0379	0.007096	Intron	UP
101343359	43891	chr4	164525058	164525607	1.00477	0.0075817	Intron	UP
101344191	TLL1	chr4	166829605	166830104	1.36907	2.5189e-07	Intron	UP
101344191	TLL1	chr4	166925296	166925845	0.987828	0.00150378	Intron	UP
101344191	TLL1	chr4	167020850	167021399	1.55178	0.0043808	Intron	UP
101357759	PALLD	chr4	169581453	169581952	1.21001	0.00096469	Intron	UP
101340420	WDR17	chr4	177003360	177003866	1.5455	0.00184046	Intron	UP
101356741	SORBS2	chr4	186838809	186839358	1.07867	0.000362	Intron	UP
101356741	SORBS2	chr4	186841625	186842124	1.47146	0.0029642	Intron	UP
101344726	NKD2	chr5	1033640	1034189	1.28778	0.0027792	Intron	UP
101360334	ADCY2	chr5	7437211	7437760	1.27653	0.00077608	Intron	UP
101342766	CTNND2	chr5	11590009	11590508	1.08458	0.002724	Intron	UP
101352217	TRIO	chr5	14302393	14302892	1.62032	0.000139956	Intron	UP
101342440	GOLPH3	chr5	32162570	32163119	1.0128	0.00068149	Intron	UP
101350840	SPEF2	chr5	35760042	35760591	1.014	0.009658	Intron	UP
101348301	FYB	chr5	39268105	39268604	1.23314	0.0047992	Intron	UP
101358326	EMB	chr5	49724164	49724663	1.26018	0.0084208	Intron	UP
101356559	RAB3C	chr5	58049884	58050383	1.0436	0.00049991	Intron	UP
101348845	MAST4	chr5	66312876	66313375	1.39595	0.0040361	Intron	UP
616969	RGNEF	chr5	73032482	73032981	1.05222	0.00096393	Intron	UP
101358826	SV2C	chr5	75580348	75580847	1.31954	0.0039786	Intron	UP
101354749	BHMT	chr5	78414484	78414983	1.96455	0.00061667	Intron	UP
101352585	HAPLN1	chr5	83009211	83009710	0.987287	0.0141412	Intron	UP
101361600	RHOBTB3	chr5	95082382	95082881	1.09529	0.00188478	Intron	UP
101345541	EFNA5	chr5	106867975	106868474	1.14425	3.6489e-05	Intron	UP
101350892	FBXL17	chr5	107680122	107680621	1.1487	0.00057651	Intron	UP
101344786	FER	chr5	108402767	108403266	1.00629	0.0078754	Intron	UP
101361432	MCC	chr5	112390609	112391158	0.933542	3.76388e-12	Intron	UP
101357043	SEMA6A	chr5	115789971	115790520	1.06483	0.00132141	Intron	UP
101343019	UBE2D2	chr5	138990064	138990613	0.908866	0.00163975	Intron	UP
101359990	ARHGAP26	chr5	142223550	142224049	1.27679	5.6139e-05	Intron	UP
101360425	NR3C1	chr5	142811717	142812216	1.00566	7.7472e-05	Intron	UP
101356826	DCTN4	chr5	150104955	150105504	1.00374	6.1668e-05	Intron	UP
101349002	SGCD	chr5	156060974	156061473	1.3503	0.0075804	Intron	UP
101340949	CCNJL	chr5	159724981	159725566	1.13109	0.0024354	Intron	UP
101341299	GABRB2	chr5	160829305	160829804	1.12759	0.0041643	Intron	UP
101356438	KCNIP1	chr5	170050914	170051463	1.21008	0.0078555	Intron	UP
100607050	ERGIC1	chr5	172285115	172285664	1.13663	4.3625e-05	Intron	UP
101349000	SFXN1	chr5	174932724	174933273	1.01525	0.00077514	Intron	UP
101361971	RNF130	chr5	179456335	179456834	1.16041	0.00061784	Intron	UP
101351712	RASGEF1C	chr5	179558594	179559143	1.0189	0.00031649	Intron	UP
101343210	SLC22A23	chr6	3353260	3353809	0.915037	0.0045813	Intron	UP
101358683	ATXN1	chr6	16334909	16335408	1.25656	6.251e-05	Intron	UP
101358683	ATXN1	chr6	16352474	16352973	1.14298	0.00040437	Intron	UP
101358683	ATXN1	chr6	16517777	16518276	1.2147	0.0080764	Intron	UP
854777	CAP2	chr6	17538672	17539171	1.17539	0.00049723	Intron	UP
101344891	DCDC2	chr6	24246136	24246635	1.12181	0.00087568	Intron	UP
101343536	KIAA0319	chr6	24612496	24613045	1.11269	6.6506e-07	Intron	UP
101359302	ACOT13	chr6	24672938	24673487	1.43874	0.00051962	Intron	UP
64771	C6orf106	chr6	34559601	34560150	1.00491	0.0024182	Intron	UP
64771	C6orf106	chr6	34649074	34649573	1.06195	0.0032249	Intron	UP
101342973	TEAD3	chr6	35447195	35447744	1.3727	0.0073221	Intron	UP
101342256	CPNE5	chr6	36725523	36726022	1.22704	1.3903e-06	Intron	UP
101345040	ZFAND3	chr6	38021008	38021628	1.06311	0.00180426	Intron	UP
100949448	KIAA0240	chr6	42829301	42829800	1.04162	0.00049889	Intron	UP
101358590	PTK7	chr6	43065554	43066103	1.03133	0.00057952	Intron	UP
101360588	TMEM151B	chr6	44241507	44242056	1.05926	0.00023634	Intron	UP
101361104	SPATS1	chr6	44315549	44316048	1.08064	0.0024214	Intron	UP
101354543	PRIM2	chr6	57342865	57343414	1.02587	0.0053016	Intron	UP
101357902	COL19A1	chr6	70734233	70734732	1.05728	0.0074756	Intron	UP
101360442	LCA5	chr6	80226481	80227065	1.36553	0.0037986	Intron	UP
101360442	LCA5	chr6	80235381	80235880	1.18048	6.0728e-05	Intron	UP
101357587	DOPEY1	chr6	83803956	83804505	1.00329	0.0011833	Intron	UP
101348812	RRAGD	chr6	90116386	90116935	1.24529	0.00109701	Intron	UP
101346866	BACH2	chr6	90679253	90679802	1.01822	0.006638	Intron	UP
101348078	ASCC3	chr6	101135626	101136175	1.13905	0.0066798	Intron	UP
14423370	PREP	chr6	105741237	105741786	1.72318	0.0069421	Intron	UP
14423370	PREP	chr6	105795348	105795897	1.11329	0.000156506	Intron	UP
101352771	PDSS2	chr6	107772736	107773285	1.11397	0.0064612	Intron	UP
101353035	SCML4	chr6	108137062	108137611	1.01447	0.00153969	Intron	UP
101361167	REV3L	chr6	111766984	111767483	1.21739	0.0092391	Intron	UP
101353798	NT5DC1	chr6	116457869	116458368	1.36367	0.0056025	Intron	UP
101344455	DSE	chr6	116716052	116716551	1.1329	0.0016783	Intron	UP
101349821	RFX6	chr6	117221830	117222379	1.70382	0.0094786	Intron	UP
9681330	MCM9	chr6	119158766	119159265	1.0022	0.006078	Intron	UP
221322	C6orf170	chr6	121412719	121413218	1.17105	1.1448e-07	Intron	UP
101349423	THEMIS	chr6	128054965	128055464	1.129	0.0082042	Intron	UP
101347562	PTPRK	chr6	128816083	128816582	1.20998	0.0076625	Intron	UP
101356509	LAMA2	chr6	129560625	129561124	1.42463	0.0043974	Intron	UP
101358359	UTRN	chr6	144818898	144819447	1.36731	1.5092e-06	Intron	UP
101358359	UTRN	chr6	145002304	145002853	0.927453	4.8217e-08	Intron	UP
101352488	PLEKHG1	chr6	150998008	150998557	1.0943	0.00139925	Intron	UP
101346017	MTHFD1L	chr6	151258433	151258982	1.08095	5.4302e-07	Intron	UP
101347217	ZDHHC14	chr6	157968532	157969081	0.905134	0.0051045	Intron	UP
101343994	SNX9	chr6	158347557	158348056	1.05695	0.0054015	Intron	UP
101340669	PARK2	chr6	162796719	162797218	1.01674	1.68305e-05	Intron	UP
101340600	RPS6KA2	chr6	166971459	166971958	1.13554	0.00031517	Intron	UP
101340600	RPS6KA2	chr6	167076164	167076663	1.08945	0.0050231	Intron	UP
101357844	WDR27	chr6	169976362	169976861	1.17577	0.00195598	Intron	UP
101357844	WDR27	chr6	170054115	170054664	0.960895	4.0542e-05	Intron	UP
101354367	MICALL2	chr7	1485338	1485887	1.14699	0.0040168	Intron	UP
101341859	MAD1L1	chr7	1927517	1928066	1.08961	0.000135045	Intron	UP
101341859	MAD1L1	chr7	2159463	2160012	1.18693	0.004436	Intron	UP
101351002	SDK1	chr7	3383409	3383908	1.02455	0.00035609	Intron	UP
101351002	SDK1	chr7	3423948	3424447	1.00342	0.0057557	Intron	UP
101351002	SDK1	chr7	3602191	3602690	1.05095	0.00056124	Intron	UP
101356125	CDCA7L	chr7	21976345	21976894	1.05963	9.6123e-09	Intron	UP
101353585	POU6F2	chr7	39189464	39190013	1.04256	0.00031608	Intron	UP
101343827	ABCA13	chr7	48214913	48215412	1.06947	0.003602	Intron	UP
7697	ZNF138	chr7	64284508	64285057	1.14407	0.027061	Intron	UP
2086	ERV3-1	chr7	64458407	64458956	1.54736	0.0082163	Intron	UP
855894	TYW1	chr7	66692498	66693047	1.13954	0.0060248	Intron	UP
101344138	AUTS2	chr7	69125126	69125625	1.14973	0.00070008	Intron	UP
101344138	AUTS2	chr7	69849277	69849828	1.33734	0.0049369	Intron	UP
101343879	WBSCR17	chr7	70665981	70666480	1.09804	0.002465	Intron	UP
101344071	DYNC1I1	chr7	95623630	95624129	1.07865	1.74501e-05	Intron	UP
101357145	SRPK2	chr7	104760907	104761406	1.20549	0.0070784	Intron	UP
101357145	SRPK2	chr7	104787238	104787737	1.14338	0.0032436	Intron	UP
101356899	GRM8	chr7	126297605	126298154	1.73169	0.0060445	Intron	UP
101353766	PLXNA4	chr7	132178778	132179277	1.14342	0.0021428	Intron	UP
101349900	ZNF775	chr7	150078964	150079513	1.04841	0.0089776	Intron	UP
101356953	NOS3	chr7	150692437	150692986	1.13729	9.7408e-05	Intron	UP
101341145	DPP6	chr7	153632281	153632780	1.08325	0.0049247	Intron	UP
101353299	PTPRN2	chr7	157951075	157951624	0.968196	0.0048648	Intron	UP
101350092	WDR60	chr7	158703067	158703616	1.11063	0.0060647	Intron	UP
101349834	VIPR2	chr7	158925160	158925659	1.25097	0.00074197	Intron	UP
101341983	ERICH1	chr8	675202	675701	1.50922	0.0005241	Intron	UP
100590208	CSMD1	chr8	3327774	3328323	1.40642	0.0027036	Intron	UP
100590208	CSMD1	chr8	3697603	3698102	1.35692	0.00043836	Intron	UP
100590208	CSMD1	chr8	3898399	3898948	1.03846	0.0069	Intron	UP
101342059	MCPH1	chr8	6316687	6317186	1.00851	0.0026557	Intron	UP
101360860	XKR6	chr8	10836526	10837075	1.22604	0.0037765	Intron	UP
101340573	FDFT1	chr8	11693732	11694281	1.09283	0.00170375	Intron	UP
101361629	SGCZ	chr8	14132826	14133404	1.15384	0.002581	Intron	UP
100229863	EFHA2	chr8	16890584	16891133	1.08122	0.00154343	Intron	UP
101344731	MTMR7	chr8	17232639	17233188	1.12385	0.0131172	Intron	UP
101345647	PSD3	chr8	18803467	18804016	1.16763	0.0038049	Intron	UP
101361884	PEBP4	chr8	22571210	22571709	1.10226	0.0023835	Intron	UP
101345229	WRN	chr8	30919787	30920336	1.03352	0.00024412	Intron	UP
514490	SGK196	chr8	42951762	42952311	1.12285	0.0038245	Intron	UP
101347835	RGS20	chr8	54819181	54819730	1.52321	0.0005247	Intron	UP
101341144	XKR4	chr8	56149401	56149950	1.33431	0.0026414	Intron	UP
101349277	TOX	chr8	59856517	59857066	1.06915	2.0477e-05	Intron	UP
101360653	NKAIN3	chr8	63494763	63495312	1.25038	0.0035805	Intron	UP
101341517	PAG1	chr8	82004197	82004783	1.01803	0.0011445	Intron	UP
101349171	ATP6V0D2	chr8	87161030	87161529	1.09866	0.00062412	Intron	UP
101340946	MMP16	chr8	89171104	89171603	1.19079	0.0026154	Intron	UP
101344188	RUNX1T1	chr8	92977351	92977850	1.09665	0.0041227	Intron	UP
101344188	RUNX1T1	chr8	93028086	93028585	1.53474	0.00086248	Intron	UP
101346965	RIMS2	chr8	105158751	105159250	1.09748	0.005758	Intron	UP
101346725	FER1L6	chr8	125087365	125087864	1.01071	0.00141574	Intron	UP
101346725	FER1L6	chr8	125092086	125092585	1.24278	0.0059639	Intron	UP
101354415	KHDRBS3	chr8	136655485	136656034	1.22488	0.00030286	Intron	UP
853522	PTK2	chr8	141769386	141769935	1.03297	0.0023418	Intron	UP
101353091	TSNARE1	chr8	143477753	143478302	1.09548	0.00161655	Intron	UP
101346009	TOP1MT	chr8	144400297	144400846	1.42815	0.0080585	Intron	UP
101354791	EEF1D	chr8	144667812	144668361	1.12373	0.0096419	Intron	UP
101356504	SCRIB	chr8	144880248	144880797	0.9917	0.00157865	Intron	UP
101352870	DOCK8	chr9	227125	227624	1.31913	6.3905e-05	Intron	UP
101358388	SLC1A1	chr9	4545876	4546375	1.01554	0.0074358	Intron	UP
101340805	PTPRD	chr9	8773897	8774396	1.00748	0.00021769	Intron	UP
101340805	PTPRD	chr9	10000259	10000758	1.01682	0.000101544	Intron	UP
101358738	NFIB	chr9	14226245	14226744	1.24191	0.000144731	Intron	UP
101347406	ADAMTSL1	chr9	18655592	18656091	1.3552	0.0014837	Intron	UP
101351666	ELAVL2	chr9	23803904	23804469	1.00186	0.00052346	Intron	UP
101354912	UNC13B	chr9	35314530	35315084	1.00084	0.00166261	Intron	UP
101355488	PIP5K1B	chr9	71459700	71460249	1.19454	0.0096847	Intron	UP
101355488	PIP5K1B	chr9	71568144	71568693	1.04831	0.00118151	Intron	UP
101360251	RASEF	chr9	85634667	85635166	1.0205	0.00100176	Intron	UP
101350244	AUH	chr9	94090064	94090613	1.12486	0.00065871	Intron	UP
101361673	ANP32B	chr9	100762401	100762900	1.39855	3.3459e-06	Intron	UP
101360475	GABBR2	chr9	101091782	101092331	1.03663	1.5156e-06	Intron	UP
101351923	SLC44A1	chr9	108037895	108038444	1.10902	0.0059384	Intron	UP
101348409	EPB41L4B	chr9	111950472	111951021	1.45551	1.80772e-05	Intron	UP
101346811	PALM2	chr9	112494979	112495550	1.12231	0.0099847	Intron	UP
101344103	LPAR1	chr9	113784884	113785433	0.991422	0.000176539	Intron	UP
101356361	DFNB31	chr9	117248200	117248749	1.28761	0.00093844	Intron	UP
203197	C9orf91	chr9	117392003	117392502	1.48299	0.0053605	Intron	UP
101046805	44166	chr9	118078436	118078997	1.11171	0.0046363	Intron	UP
101358484	DENND1A	chr9	126541144	126541693	0.951853	0.00084248	Intron	UP
100948889	FAM125B	chr9	129146363	129146862	1.01678	0.0059185	Intron	UP
101346132	FAM129B	chr9	130324078	130324577	1.27455	0.002117	Intron	UP
850686	DNM1	chr9	130998786	130999335	1.01032	0.0020382	Intron	UP
101340707	NCS1	chr9	132977704	132978203	1.2598	0.0066961	Intron	UP
389799	C9orf171	chr9	135371181	135371680	1.6869	0.0099025	Intron	UP
101347160	AK8	chr9	135646546	135647045	1.09611	0.0030973	Intron	UP
13777590	SARDH	chr9	136553316	136553815	1.6347	0.0044	Intron	UP
101350490	NLGN4X	chrX	5820329	5820828	1.21014	0.00089942	Intron	UP
101350490	NLGN4X	chrX	5913637	5914186	1.51332	0.0047624	Intron	UP
101350490	NLGN4X	chrX	6000453	6001002	0.981516	0.0025008	Intron	UP
101352398	SHROOM2	chrX	9867626	9868175	1.34786	0.00012278	Intron	UP
101349912	ARHGAP6	chrX	11678984	11679533	1.07683	0.0037399	Intron	UP
101348113	RAI2	chrX	17838972	17839471	1.1509	0.00026287	Intron	UP
101361453	SH3KBP1	chrX	19676049	19676598	1.15746	8.0441e-05	Intron	UP
101354952	PHEX	chrX	22256559	22257108	0.899335	0.0065218	Intron	UP
101341546	IL1RAPL1	chrX	29740509	29741008	1.17226	0.0088795	Intron	UP
101341546	IL1RAPL1	chrX	29791996	29792495	1.02287	0.0045234	Intron	UP
101360324	MAOB	chrX	43663159	43663658	1.13105	4.1525e-05	Intron	UP
101341535	PFKFB1	chrX	54976049	54976598	0.954231	0.00052338	Intron	UP
101348875	ABCB7	chrX	74292361	74292860	1.1594	0.002277	Intron	UP
786529	MCART6	chrX	103360982	103361481	1.45005	0.0036769	Intron	UP
101355706	LHFPL1	chrX	111882158	111882657	1.31848	0.00173607	Intron	UP
101359635	PLAC1	chrX	133764397	133764946	1.10352	0.0036813	Intron	UP
101356395	DDX26B	chrX	134665049	134665548	1.06397	0.0031391	Intron	UP
101350088	AJAP1	chr1	4720495	4721068	-1.01656	0.0046005	Intron	Down
101354508	YTHDF2	chr1	29073510	29074059	-1.17086	0.0012036	Intron	Down
101360105	PPAP2B	chr1	57016281	57016780	-1.10389	0.0065588	Intron	Down
100590811	ZNF438	chr10	31175727	31176226	-1.37337	0.0040605	Intron	Down
101357010	NT5C2	chr10	104940325	104940824	-1.04351	0.0079151	Intron	Down
101347996	AFAP1L2	chr10	116130896	116131449	-1.27808	5.8541e-05	Intron	Down
101357140	CCDC38	chr12	96266846	96267395	-1.27454	0.0040006	Intron	Down
101359799	STAB2	chr12	104139784	104140283	-1.01865	0.0035378	Intron	Down
101345785	MAP2K5	chr15	67855048	67855547	-1.06042	0.00081847	Intron	Down
101351703	ZFHX3	chr16	73006402	73006901	-1.02377	0.00932	Intron	Down
617930	ACCN1	chr17	31533483	31533982	-1.54715	0.0014025	Intron	Down
101346129	RBFOX3	chr17	77388755	77389304	-1.24922	0.0031176	Intron	Down
101355646	ZNF516	chr18	74081326	74081825	-1.20552	0.0023832	Intron	Down
101360935	PEX11G	chr19	7548661	7549160	-1.15388	0.00024106	Intron	Down
101360115	EMR3	chr19	14752656	14753205	-1.02842	0.0021953	Intron	Down
101344053	ZNF787	chr19	56617622	56618121	-1.03988	0.00088047	Intron	Down
101340435	SNTG2	chr2	1357870	1358419	-1.56431	0.00132122	Intron	Down
101356294	MYT1L	chr2	1803766	1804265	-1.06638	1.6699e-05	Intron	Down
101340604	MGAT4A	chr2	99297860	99298409	-1.05604	4.2069e-05	Intron	Down
101361947	SPATS2L	chr2	201178931	201179480	-1.02158	1.62268e-05	Intron	Down
101340546	KIF16B	chr20	16517416	16517965	-1.02937	0.0082981	Intron	Down
101359513	DYRK1A	chr21	38866539	38867088	-1.03503	0.0039563	Intron	Down
852779	LSG1	chr3	194383666	194384215	-2.39692	0	Intron	Down
852779	LSG1	chr3	194384266	194384815	-1.26766	9.6915e-05	Intron	Down
101351518	SHROOM3	chr4	77692449	77692998	-1.01677	0.0021373	Intron	Down
101352693	ARHGAP24	chr4	86759650	86760199	-1.1072	0.0020804	Intron	Down
101344981	SETD7	chr4	140467322	140467871	-1.09224	0.0077639	Intron	Down
101357819	GUCY1A3	chr4	156602886	156603435	-1.1741	1.9612e-07	Intron	Down
101358602	GLRB	chr4	158018299	158018798	-1.07761	0.0040019	Intron	Down
101349616	ERBB2IP	chr5	65245112	65245661	-1.05734	0.007182	Intron	Down
101355577	COL23A1	chr5	177865923	177866422	-1.21582	0.0073356	Intron	Down
101342200	FARS2	chr6	5570751	5571250	-1.07223	0.00071726	Intron	Down
101352772	LAMA4	chr6	112507958	112508457	-1.15649	0.006244	Intron	Down
101348628	PCSK5	chr9	78960861	78961480	-1.02643	9.9388e-05	Intron	Down
101360055	UTF1	chr10	135045186	135045735	1.17136	0.0057436	Downstream1K	UP
101360316	VENTX	chr10	135055605	135056154	1.1539	0.00179627	Downstream1K	UP
101353041	CSAD	chr12	53550436	53550985	1.03927	0.0027829	Downstream1K	UP
101341674	RAB20	chr13	111174233	111174782	1.0014	0.0007218	Downstream1K	UP
122616	C14orf79	chr14	105462412	105462961	1.02965	0.0071025	Downstream1K	UP
101355591	ARRDC4	chr15	98517796	98518295	1.2524	0.0008395	Downstream1K	UP
29035	C16orf72	chr16	9213669	9214168	1.09359	0.0094602	Downstream1K	UP
101353540	NUMBL	chr19	41171261	41171810	1.09956	0.0026753	Downstream1K	UP
746039	CCDC72	chr3	48486349	48486898	1.0853	0.00402	Downstream1K	UP
101347876	SEC61A1	chr3	127791447	127791996	1.14581	0.0017605	Downstream1K	UP
285577	LOC285577	chr5	3416395	3416944	1.1167	0.00162378	Downstream1K	UP
3127	HLA-DRB5	chr6	32483966	32484515	1.0033	0.0033042	Downstream1K	UP
101350513	PNRC1	chr6	89795255	89795804	1.04603	0.0023193	Downstream1K	UP
101340891	NOL6	chr9	33460231	33460780	1.40981	0.0029181	Downstream1K	UP
101356668	ICA1	chr7	8151812	8152451	-1.0543	2.7857e-06	Downstream1K	Down
101347135	OSGIN2	chr8	90940346	90940968	-1.28957	0.00063668	Downstream1K	Down
100590605	CLCNKB	chr1	16375795	16376344	1.0193	0.00137869	CDS	Up
101353817	FAM131C	chr1	16386423	16386972	1.37688	0.000141532	CDS	Up
55672	NBPF1	chr1	16890838	16891387	1.01845	0.000155607	CDS	Up
101346889	NCDN	chr1	36027928	36028477	1.05497	4.1656e-05	CDS	Up
101340620	ZC3H12A	chr1	37947070	37947619	0.983131	0.00040288	CDS	Up
100597950	TCHH	chr1	152081215	152081764	1.00544	8.5135e-07	CDS	Up
101360802	ATP8B2	chr1	154303233	154303732	1.60875	0.00033879	CDS	Up
101341786	IQGAP3	chr1	156521576	156522125	1.25488	0.00110429	CDS	Up
101351378	NTRK1	chr1	156836688	156837187	1.13158	0.001603	CDS	Up
101344611	RABGAP1L	chr1	174273981	174274480	1.24167	0.0060204	CDS	Up
101352609	SOAT1	chr1	179310316	179310865	0.92191	0.00092197	CDS	Up
101345018	PTGS2	chr1	186643424	186643923	1.41226	1.9057e-06	CDS	Up
101346388	KIF21B	chr1	200943508	200944057	1.0874	0.00194447	CDS	Up
101361175	TMEM81	chr1	205052716	205053265	1.09388	0.00062186	CDS	Up
101356676	CREM	chr10	35456319	35456818	1.1591	0.00116352	CDS	Up
101360346	CDH23	chr10	73543817	73544316	1.00381	0.00033783	CDS	Up
101341064	ADD3	chr10	111886167	111886716	1.25217	0.0022598	CDS	Up
101348847	TRUB1	chr10	116734411	116734960	1.01089	0.00062251	CDS	Up
4836835	MUC2	chr11	1099308	1099807	1.3488	0.0043968	CDS	Up
101351958	SHANK2	chr11	70652881	70653430	1.01752	0.00040499	CDS	Up
101357570	B4GALNT3	chr12	653890	654439	1.02521	0.0034568	CDS	Up
101352032	EFCAB4B	chr12	3782420	3782969	1.44523	0.0025787	CDS	Up
101343385	LAG3	chr12	6884445	6884994	1.07237	0.0048032	CDS	Up
101354561	FGD4	chr12	32772692	32773241	2.10805	0.00025843	CDS	Up
617351	H1FNT	chr12	48723153	48723702	1.45096	0.0032159	CDS	Up
101360333	DCTN2	chr12	57926352	57926851	1.14307	1.9689e-06	CDS	Up
101341940	ATP6V0A2	chr12	124232852	124233351	1.1263	0.00077813	CDS	Up
100601645	EFHA1	chr13	22088007	22088556	1.26061	3.8895e-07	CDS	Up
855426	RFC3	chr13	34403501	34404000	1.63785	0.00021569	CDS	Up
101350695	NFATC4	chr14	24842238	24842737	1.40391	0.00108474	CDS	Up
101361010	HEATR5A	chr14	31828219	31828718	1.01549	0.0066165	CDS	Up
101356524	NEK9	chr14	75563618	75564265	1.121	0.0016985	CDS	Up
8246622	XRCC3	chr14	104169585	104170134	1.0751	1.7191e-06	CDS	Up
101343759	CYFIP1	chr15	22954838	22955387	1.14558	0.00164349	CDS	Up
101361588	OTUD7A	chr15	31776372	31776871	2.06922	0.00100023	CDS	Up
101358182	ATP8B4	chr15	50264968	50265610	1.13091	0.0098844	CDS	Up
101346989	CORO2B	chr15	69010779	69011328	1.23309	0.0004583	CDS	Up
101355596	KREMEN2	chr16	3016100	3016649	1.10995	0.00154157	CDS	Up
101346470	DNAJA3	chr16	4492861	4493360	1.10847	0.00017726	CDS	Up
101355164	ZDHHC1	chr16	67432063	67432562	1.26922	0.00165662	CDS	Up
101350100	CHST4	chr16	71570550	71571099	1.01363	0.00041903	CDS	Up
101353486	ZCCHC14	chr16	87443887	87444436	1.00083	0.00033997	CDS	Up
101346312	KLHDC4	chr16	87743119	87743618	1.25354	0.0047832	CDS	Up
101354002	SLC7A5	chr16	87871319	87871818	1.21851	0.0035962	CDS	Up
101352266	USP43	chr17	9613267	9613816	1.35247	1.99034e-05	CDS	Up
101360356	FOXN1	chr17	26864445	26864944	1.10777	0.000123404	CDS	Up
101354113	MYO18A	chr17	27419320	27419869	0.962936	0.00106474	CDS	Up
100955463	CCL3	chr17	34415857	34416406	1.1116	0.00197682	CDS	Up
101346297	KIF18B	chr17	43011226	43011725	1.10111	0.00138281	CDS	Up
101350192	NOL11	chr17	65719927	65720476	1.00599	0.0043754	CDS	Up
101352005	UNC13D	chr17	73836409	73836908	1.20185	0.0029612	CDS	Up
101356226	SERPINB7	chr18	61449513	61450012	1.01244	0.0023648	CDS	Up
101350466	ELANE	chr19	852250	852799	1.68304	0.0063186	CDS	Up
101347759	SH2D3A	chr19	6754613	6755112	1.23626	0.00047872	CDS	Up
101347974	CC2D1A	chr19	14030911	14031460	1.05948	3.5395e-08	CDS	Up
101359046	MAU2	chr19	19449316	19449865	1.17905	0.00668	CDS	Up
100597414	FXYD3	chr19	35610295	35610844	1.09365	0.0044827	CDS	Up
101352833	LGI4	chr19	35617802	35618301	1.13529	0.00071756	CDS	Up
101348306	PSENEN	chr19	36237147	36237646	1.07594	2.4436e-06	CDS	Up
101353605	SARS2	chr19	39409999	39410548	1.16291	0.0040357	CDS	Up
101341958	HNRNPUL1	chr19	41800309	41800925	1.07336	0.0035416	CDS	Up
100030306	PRR12	chr19	50117463	50118012	1.60285	0.0020199	CDS	Up
101344400	SIGLEC5	chr19	52131061	52131560	1.15207	7.6919e-05	CDS	Up
101357558	EMILIN1	chr2	27302975	27303524	1.15071	3.788e-05	CDS	Up
101359854	ARHGEF33	chr2	39183925	39184474	1.09285	0.00050473	CDS	Up
101347882	FAM178B	chr2	97586750	97587299	1.25391	1.4382e-10	CDS	Up
8048647	ALS2	chr2	202593681	202594230	1.03868	0.00182074	CDS	Up
101344031	OBSL1	chr2	220432122	220432671	1.02578	0.00069611	CDS	Up
101340973	FLRT3	chr20	14306475	14306974	1.19484	0.00056019	CDS	Up
101357292	SEC23B	chr20	18508225	18508774	1.37191	0.00080336	CDS	Up
101360657	SOX10	chr22	38369068	38369567	1.0677	0.0076195	CDS	Up
101346381	GRAP2	chr22	40364259	40364758	1.11501	0.000176906	CDS	Up
100964417	FAM116B	chr22	50754312	50754861	1.01971	0.00131951	CDS	Up
101350353	NUP210	chr3	13370120	13370619	1.04664	0.004519	CDS	Up
101361392	NR2C2	chr3	15069948	15070447	1.07247	0.0024824	CDS	Up
101356508	FAM198A	chr3	43097447	43097996	1.20142	0.0024987	CDS	Up
101345410	HYAL1	chr3	50339975	50340524	1.24505	1.1677e-07	CDS	Up
856255	RRP9	chr3	51968886	51969435	1.26411	0.0089807	CDS	Up
101348474	NISCH	chr3	52505865	52506364	1.14101	0.00050007	CDS	Up
101355714	LAMP3	chr3	182872070	182872619	1.02971	0.00170202	CDS	Up
101342739	MUC4	chr3	195473983	195474482	1.02484	0.00198134	CDS	Up
101350080	FIP1L1	chr4	54255523	54256022	1.13446	0.00034278	CDS	Up
4841127	ANK2	chr4	114279448	114279947	1.1971	0.0048243	CDS	Up
101341688	KIAA1109	chr4	123160732	123161231	1.36712	7.5323e-08	CDS	Up
101349203	NR3C2	chr4	149356309	149356808	0.98425	0.0037196	CDS	Up
101344039	TRIM2	chr4	154216042	154216591	1.12237	0.00190421	CDS	Up
101353580	ACSL1	chr4	185687562	185688061	0.982105	2.0638e-05	CDS	Up
101350089	ADAMTS12	chr5	33549158	33549707	1.4638	0.0089229	CDS	Up
855689	BDP1	chr5	70759806	70760355	1.00733	0.0045008	CDS	Up
101348523	PCDHGA2	chr5	140719475	140720024	1.21185	0.00104111	CDS	Up
101352396	AFAP1L1	chr5	148697120	148697669	1.07528	0.0064603	CDS	Up
101346807	ADAM19	chr5	156915095	156915644	0.982578	0.00051605	CDS	Up
101355834	AGXT2L2	chr5	177651812	177652361	1.72635	0.000136633	CDS	Up
101340931	FLT4	chr5	180043810	180044359	1.08198	0.00119716	CDS	Up
101342599	TMEM63B	chr6	44121711	44122260	1.00511	0.0034228	CDS	Up
101351062	DNAH11	chr7	21745013	21745562	1.58618	0.0052827	CDS	Up
101344901	POR	chr7	75611339	75611888	1.01599	0.0024393	CDS	Up
101361411	CCDC146	chr7	76922494	76923043	1.05228	0.000162308	CDS	Up
101349737	ZNHIT1	chr7	100866721	100867270	1.14618	0.008784	CDS	Up
101352645	KIAA1147	chr7	141363836	141364385	1.15725	8.2375e-05	CDS	Up
101351168	KRBA1	chr7	149422104	149422603	1.01037	3.1155e-06	CDS	Up
101350659	SSPO	chr7	149501028	149501527	1.39575	0.000103506	CDS	Up
101350659	SSPO	chr7	149521724	149522223	1.08247	0.00012147	CDS	Up
101358128	SLC4A2	chr7	150761445	150761994	1.05318	2.0418e-05	CDS	Up
101349940	MLL3	chr7	151835529	151836028	1.03611	0.0062638	CDS	Up
101361204	GPR124	chr8	37693165	37693714	1.11195	0.000179944	CDS	Up
101340576	DDHD2	chr8	38097662	38098211	1.35771	0.0034223	CDS	Up
101359352	DNAJC5B	chr8	66963775	66964274	1.1228	0.00095863	CDS	Up
101354915	FAM135B	chr8	139262884	139263433	1.00167	0.0022392	CDS	Up
101353091	TSNARE1	chr8	143396329	143396878	1.44487	0.0029382	CDS	Up
101354912	UNC13B	chr9	35380866	35381415	1.4846	0.0093642	CDS	Up
84909	C9orf3	chr9	97555151	97555700	1.0485	0.0062244	CDS	Up
101346502	PTCH1	chr9	98211169	98211668	1.29437	0.00132199	CDS	Up
51531	C9orf156	chr9	100672224	100672723	1.04397	0.0038611	CDS	Up
101350130	SLC25A25	chr9	130868093	130868642	1.13916	0.0060645	CDS	Up
101340448	GPR107	chr9	132891027	132891576	1.04985	0.00073878	CDS	Up
5067299	ABCA2	chr9	139914370	139914919	1.08494	0.0073231	CDS	Up
101349296	ATG4A	chrX	107396901	107397450	1.20521	0.0053018	CDS	Up
852755	NAB2	chr12	57485964	57486513	-1.10269	0.00051709	CDS	Down
101360243	UBE3B	chr12	109935250	109935749	-1.0843	0.0044411	CDS	Down
101342026	KDELC1	chr13	103441409	103441958	-1.01877	0.00073568	CDS	Down
101361940	NDUFB1	chr14	92583545	92584044	-1.00455	0.00040118	CDS	Down
101357287	HERC1	chr15	63927937	63928436	-1.01386	0.0052153	CDS	Down
101344074	DTNA	chr18	32470351	32470926	-1.01195	0.00031528	CDS	Down
101361909	DYRK1B	chr19	40320217	40320766	-1.04554	2.4569e-05	CDS	Down
101345497	CNTN6	chr3	1418592	1419141	-1.02862	0.0024772	CDS	Down
101343470	TULP4	chr6	158734381	158734930	-1.01062	0.0056806	5UTR	Down
